# Supplementary material for: Integrated landscape of copy number variation and RNA expression associated with nodal metastasis in invasive ductal breast carcinoma
Source: Oncotarget. 2018 Dec 7;9(96):36836–48. doi: 10.18632/oncotarget.26386 (PMC6305147; doi:10.18632/oncotarget.26386)
Supplement: Supplementary file 2 [file oncotarget-09-36836-s002.xlsx]

## Sheet: Sheet1
gene	Start	Chromosome	Cytoband	pvalMETABRIC	estimateMETABRIC	errorMETABRIC	pvalTCGA	estimateTCGA	errorTCGA	NM_OddsRatio_METABRIC	95%LL_METABRIC	95%UL_METABRIC	NM_OddsRatio_TCGA	95%LL_TCGA	95%UL_TCGA
CNKSR1	26388798	1	1p36.11b	0.0337124	-0.629014	0.296217	0.0387343	-0.82476	0.399013	0.533117	0.298317	0.952724	0.43834	0.200523	0.958205
CATSPER4	26400057	1	1p36.11b	0.0476104	-1.00969	0.509732	0.0448307	-0.796551	0.397037	0.364331	0.134154	0.989439	0.450881	0.207061	0.981809
AIM1L	26521378	1	1p36.11b	0.0480893	-1.08079	0.546798	0.0413093	-0.805383	0.394716	0.339328	0.116192	0.990976	0.446917	0.206176	0.968758
KPNA6	32411036	1	1p35.1b	0.0482038	-1.04942	0.531199	0.0297893	-0.844069	0.388456	0.350141	0.123617	0.991765	0.429958	0.200801	0.920632
BSDC1	32603610	1	1p35.1b	0.0472266	-1.14157	0.575311	0.0362083	-0.832647	0.397524	0.319318	0.103397	0.986138	0.434897	0.199529	0.947907
KIAA1522	33012857	1	1p35.1b	0.0455246	-0.962239	0.481174	0.0227547	-0.873376	0.383475	0.382036	0.148772	0.981043	0.41754	0.196914	0.885357
FNDC5	33327976	1	1p35.1b	0.0243126	-1.08814	0.483155	0.039857	-0.809229	0.393742	0.336843	0.130664	0.868354	0.445201	0.205777	0.963199
ZNF362	33538494	1	1p35.1a	0.0165304	-1.48533	0.619665	0.0288422	-0.868783	0.397497	0.226427	0.0672139	0.762779	0.419462	0.192458	0.914215
ZSCAN20	33734342	1	1p35.1a	0.0140315	-1.60272	0.652454	0.0471472	-0.796823	0.401427	0.201347	0.0560487	0.723312	0.450759	0.205231	0.990024
PHC2	33789971	1	1p35.1a	0.0130359	-1.62081	0.652819	0.0308228	-0.869879	0.402843	0.197738	0.0550047	0.710856	0.419002	0.190243	0.922832
KIAA0319L	35677435	1	1p34.3e	0.0285645	-1.42552	0.65109	0.0112583	-1.06185	0.418945	0.240382	0.067094	0.861234	0.345816	0.152136	0.786064
ADPRHL2	36331826	1	1p34.3d	0.0298109	-0.884181	0.40697	0.0344499	-0.830012	0.392484	0.413052	0.186031	0.917118	0.436044	0.202042	0.941065
THRAP3	36542397	1	1p34.3d	0.0400778	-1.13693	0.553803	0.0251796	-0.888851	0.39705	0.320803	0.108351	0.949829	0.411128	0.188799	0.895268
MRPS15	36694381	1	1p34.3d	0.000933883	-1.36757	0.413199	0.0319905	-0.860856	0.401419	0.254724	0.113331	0.572522	0.4228	0.192504	0.928603
STK40	36805664	1	1p34.3d	0.0381431	-1.11974	0.540071	0.0281254	-0.882079	0.401761	0.326366	0.113237	0.940637	0.413921	0.188335	0.909711
ZC3H12A	37722267	1	1p34.3c	0.0378896	-1.2835	0.61824	0.0108095	-1.04109	0.408464	0.277067	0.0824762	0.930768	0.353069	0.158551	0.786233
CDCA8	37947578	1	1p34.3b	0.041752	-1.10427	0.542374	0.0312954	-0.855235	0.397175	0.331454	0.114484	0.959626	0.425183	0.195207	0.926101
MANEAL	38039260	1	1p34.3b	0.0424834	-1.18527	0.584237	0.0199302	-0.917268	0.394073	0.305663	0.0972592	0.960628	0.399609	0.184584	0.865122
EPHA10	38226021	1	1p34.3b	0.0159296	-1.41062	0.585194	0.0247764	-0.891785	0.397255	0.243991	0.0774903	0.768247	0.409923	0.188171	0.893002
YRDC	38268850	1	1p34.3b	0.0308831	-0.865268	0.400851	0.0199302	-0.917268	0.394073	0.420939	0.19187	0.923486	0.399609	0.184584	0.865122
MTF1	38280019	1	1p34.3b	0.0302131	-1.13584	0.524085	0.0271332	-0.872103	0.394689	0.321151	0.114974	0.897057	0.418072	0.192879	0.906184
INPP5B	38326849	1	1p34.3b	0.0247765	-1.24968	0.556682	0.0489555	-0.765563	0.388812	0.286597	0.0962531	0.853353	0.465072	0.217048	0.996515
AKIRIN1	39243212	1	1p34.3a	0.00718699	-1.31202	0.488092	0.0010056	-1.31147	0.39875	0.269276	0.103449	0.700923	0.269423	0.123314	0.588652
NDUFS5	39267039	1	1p34.3a	0.00215863	-1.73719	0.566323	0.00145812	-1.25616	0.394658	0.176014	0.0580074	0.534086	0.284747	0.131377	0.617162
RRAGC	39305190	1	1p34.3a	0.011476	-1.69725	0.671419	0.00162077	-1.24371	0.394561	0.183186	0.0491326	0.682993	0.288312	0.133047	0.62477
RHBDL2	39351904	1	1p34.3a	0.0180973	-1.2228	0.517343	0.00396149	-1.16446	0.404155	0.294404	0.1068	0.811549	0.312092	0.141338	0.689139
MACF1	39574813	1	1p34.3a-p34.2d	0.00389287	-1.81565	0.628967	0.0128705	-1.04131	0.418646	0.162733	0.0474337	0.558292	0.352991	0.155383	0.801904
BMP8A	39763911	1	1p34.2d	0.00268264	-1.6739	0.557606	0.0125242	-0.993435	0.397848	0.187514	0.0628622	0.559343	0.370302	0.169786	0.807629
PABPC4	39800037	1	1p34.2d	0.0154883	-1.32152	0.545914	0.0134818	-0.969127	0.392235	0.266729	0.091491	0.777608	0.379414	0.175888	0.818447
PPIE	39983705	1	1p34.2d	0.00828899	-1.74947	0.662662	0.0084093	-1.04535	0.396691	0.173866	0.0474399	0.637211	0.351568	0.161562	0.765032
TRIT1	40079525	1	1p34.2d	0.000433578	-2.02234	0.574732	0.0052915	-1.12129	0.40208	0.132345	0.0429029	0.408254	0.325858	0.148174	0.716615
HEYL	40089873	1	1p34.2d	0.0169654	-1.25581	0.526003	0.0071477	-1.07361	0.39913	0.284845	0.101593	0.798641	0.341771	0.156311	0.747278
HPCAL4	40144719	1	1p34.2d	0.00829556	-1.53946	0.583175	0.00890993	-1.03757	0.396701	0.214496	0.068393	0.67271	0.354315	0.162821	0.771025
MFSD2	40207775	1	1p34.2d	0.0201617	-1.35311	0.582402	0.00710731	-1.06485	0.395592	0.258436	0.0825282	0.809288	0.344781	0.158785	0.74865
BMP8B	40223932	1	1p34.2d	0.00102266	-1.95194	0.594339	0.00790061	-1.05395	0.396776	0.141999	0.0442968	0.455193	0.348558	0.160152	0.758608
OXCT2	40235220	1	1p34.2d	0.0434451	-0.560043	0.277331	0.00829744	-1.04711	0.396676	0.571184	0.331671	0.98366	0.350949	0.161282	0.763663
CAP1	40310581	1	1p34.2d	0.0110193	-1.52988	0.601819	0.00897293	-1.03669	0.39673	0.216563	0.066574	0.70447	0.354627	0.162955	0.771747
MYCL1	40367182	1	1p34.2d	0.0462652	-1.07807	0.540939	0.00643853	-1.09303	0.401177	0.340251	0.117854	0.982326	0.335198	0.152691	0.735851
ZMPSTE24	40532161	1	1p34.2d	0.00907013	-1.31078	0.502331	0.0144427	-0.999595	0.408655	0.269609	0.100726	0.721651	0.368029	0.165207	0.819852
SMAP2	40661422	1	1p34.2d	0.0420875	-1.17107	0.57613	0.0102748	-1.06638	0.41551	0.310034	0.10023	0.959006	0.344252	0.152471	0.777259
COL9A2	40766376	1	1p34.2d	0.0381769	-1.11605	0.538386	0.0107836	-1.05921	0.415435	0.327572	0.114031	0.941001	0.346731	0.153592	0.78274
ZNF684	40786186	1	1p34.2c	0.0187199	-1.42351	0.605474	0.00758114	-1.09606	0.410482	0.240868	0.0735172	0.789166	0.334186	0.149478	0.747131
NFYC	41009504	1	1p34.2c	0.00863669	-1.62702	0.619555	0.00554232	-1.14244	0.411884	0.196514	0.0583469	0.661866	0.319039	0.142312	0.715232
KCNQ4	41076658	1	1p34.2c	0.0401584	-1.1038	0.537883	0.0027596	-1.23731	0.413356	0.331609	0.11555	0.95166	0.290164	0.129059	0.652379
RIMS3	41086475	1	1p34.2c	0.0145551	-1.54978	0.634307	0.00983498	-1.05983	0.410538	0.212295	0.0612361	0.735992	0.346513	0.154976	0.774776
CTPS	41250525	1	1p34.2c	0.0161641	-1.37423	0.571361	0.00589031	-1.10812	0.402394	0.253034	0.082571	0.77541	0.330179	0.150046	0.726563
CITED4	41326950	1	1p34.2c	0.0230752	-1.31851	0.580281	0.00379567	-1.17639	0.4064	0.267534	0.0857895	0.834305	0.30839	0.139048	0.683966
SCMH1	41627079	1	1p34.2c	0.0403267	-1.2968	0.632468	0.00748795	-1.11007	0.415084	0.273404	0.0791476	0.944436	0.329535	0.146075	0.743411
EDN2	41717284	1	1p34.2c	0.0189579	-1.41285	0.602144	0.0208734	-0.90586	0.392102	0.24345	0.0747918	0.792436	0.404194	0.187425	0.871674
HIVEP3	41748389	1	1p34.2c-p34.2b	0.0157938	-1.46991	0.609001	0.00384112	-1.21169	0.419135	0.229945	0.0696999	0.758607	0.297694	0.130917	0.676933
GUCA2B	42393118	1	1p34.2b	0.0167798	-1.48542	0.621124	0.00517848	-1.05737	0.37821	0.226408	0.0670163	0.764898	0.347369	0.165521	0.729004
GUCA2A	42628376	1	1p34.2b	0.0318532	-1.06201	0.494821	0.00466248	-1.06696	0.377089	0.345761	0.131092	0.91196	0.344052	0.164301	0.720458
FOXJ3	42642407	1	1p34.2b	0.0205962	-1.39566	0.602796	0.00788913	-1.00931	0.379899	0.24767	0.0759911	0.807205	0.364471	0.173096	0.767432
ZMYND12	42668871	1	1p34.2b	0.010743	-1.43459	0.562375	0.00266572	-1.09864	0.365741	0.238213	0.0791155	0.717247	0.333325	0.162758	0.682642
PPCS	42698284	1	1p34.2b	0.0381425	-1.13199	0.545981	0.00429251	-1.03153	0.361204	0.32239	0.110569	0.940005	0.356459	0.175609	0.723557
CLDN19	42971716	1	1p34.2a	0.00404778	-1.53369	0.533567	0.00380728	-1.07037	0.369897	0.215738	0.0758131	0.613914	0.342881	0.166066	0.707955
LEPRE1	42984806	1	1p34.2a	0.00721258	-1.41888	0.52808	0.00458252	-1.05315	0.371481	0.241985	0.0859564	0.681238	0.348837	0.168427	0.722493
CCDC23	43045619	1	1p34.2a	0.0304577	-1.13324	0.523655	0.00366001	-1.08043	0.371782	0.32199	0.115371	0.898641	0.339451	0.163798	0.703469
ZNF691	43090501	1	1p34.2a	0.0419991	-1.14892	0.56499	0.00521387	-1.0405	0.372469	0.316978	0.104737	0.959308	0.353279	0.170242	0.733111
SLC2A1	43164575	1	1p34.2a	0.0136561	-1.41328	0.573062	0.00978374	-0.978072	0.378601	0.243344	0.0791445	0.748207	0.376036	0.179043	0.789771
WDR65	43448880	1	1p34.2a	0.00824818	-1.54748	0.585782	0.0139824	-0.974035	0.396318	0.212783	0.0675008	0.670756	0.377556	0.173632	0.820983
TMEM125	43512072	1	1p34.2a	0.00540669	-1.57539	0.566331	0.0172061	-0.939573	0.394402	0.206927	0.068194	0.627895	0.390795	0.180396	0.846584
TIE1	43561228	1	1p34.2a	0.00503508	-1.57795	0.562594	0.020568	-0.916129	0.395595	0.206397	0.0685194	0.621718	0.400065	0.184244	0.868696
MPL	43592647	1	1p34.2a	0.00770628	-1.26806	0.475878	0.0217508	-0.91444	0.398502	0.281377	0.110717	0.715095	0.400741	0.183507	0.875137
CDC20	43601340	1	1p34.2a	0.00742204	-1.2855	0.480148	0.0217508	-0.91444	0.398502	0.276514	0.107896	0.708642	0.400741	0.183507	0.875137
MED8	43623347	1	1p34.2a	0.00157422	-1.78329	0.564217	0.0204197	-0.908054	0.391648	0.168085	0.0556234	0.507925	0.403308	0.18718	0.86899
ELOVL1	43829329	1	1p34.2a	0.0217876	-1.13254	0.493685	0.0156912	-0.951911	0.394	0.322214	0.122437	0.847965	0.386003	0.178324	0.835545
PTPRF	43861599	1	1p34.2a	0.0133619	-1.37204	0.554588	0.0145193	-0.970503	0.397072	0.25359	0.085518	0.751981	0.378892	0.173989	0.825106
HYI	43917487	1	1p34.2a	0.00383604	-1.6701	0.577622	0.00660061	-1.07239	0.394789	0.188228	0.060674	0.583937	0.342191	0.15784	0.741857
JMJD2A	43943346	1	1p34.2a-p34.1f	0.00667117	-1.54635	0.570013	0.0016652	-1.31176	0.417194	0.213024	0.0696986	0.65108	0.269347	0.118902	0.610146
ST3GAL3	44168987	1	1p34.1f	0.00385875	-1.79346	0.620686	0.00159718	-1.33212	0.422034	0.166383	0.0492913	0.561627	0.263918	0.115406	0.603548
ARTN	44173744	1	1p34.1f	0.0460904	-0.802352	0.40227	0.00773936	-1.06776	0.400925	0.448273	0.203762	0.986192	0.343779	0.156677	0.754316
IPO13	44205856	1	1p34.1f	0.00244408	-1.37698	0.454421	0.00773936	-1.06776	0.400925	0.25234	0.103556	0.61489	0.343779	0.156677	0.754316
B4GALT2	44217684	1	1p34.1f	0.0395456	-0.864717	0.420078	0.00773936	-1.06776	0.400925	0.421171	0.184876	0.959481	0.343779	0.156677	0.754316
KLF17	44372441	1	1p34.1e	0.0168622	-1.43066	0.59868	0.00471874	-1.15167	0.407579	0.23915	0.0739714	0.773173	0.316109	0.1422	0.702708
SLC6A9	44477249	1	1p34.1f	0.00291157	-1.71966	0.577664	0.00486409	-1.15009	0.408427	0.179127	0.0577354	0.555748	0.316609	0.142188	0.70499
ERI3	44820568	1	1p34.1e	0.0232914	-1.35599	0.597717	0.00780016	-1.07898	0.40554	0.257691	0.079857	0.831547	0.339942	0.153533	0.752675
RNF220	44887939	1	1p34.1e-p34.1d	0.015842	-1.50025	0.621857	0.00780749	-1.08252	0.40692	0.223074	0.0659345	0.754717	0.33874	0.152577	0.752045
KIF2C	45005776	1	1p34.1d	0.0237396	-1.13929	0.503819	0.0129173	-1.0371	0.417168	0.320045	0.119221	0.859152	0.354483	0.156493	0.802963
HECTD3	45240873	1	1p34.1c	0.000365266	-1.24457	0.349207	0.0155038	-1.02149	0.422034	0.288066	0.145292	0.571139	0.360059	0.157446	0.82341
ZSWIM5	45482210	1	1p34.1c	0.0328446	-1.31398	0.615742	0.0103211	-1.08603	0.423422	0.268748	0.0803924	0.898413	0.337555	0.147204	0.774049
HPDL	45566812	1	1p34.1c	0.0113755	-1.51402	0.598202	0.0190273	-0.9838	0.419532	0.220024	0.0681193	0.710673	0.373887	0.164296	0.850851
MMACHC	45749060	1	1p34.1b	0.0297528	-1.07047	0.49254	0.024363	-0.943951	0.419281	0.342848	0.13057	0.900242	0.389088	0.17106	0.885007
TESK2	45809930	1	1p34.1c-p34.1b	0.0175934	-1.36468	0.574827	0.0228126	-0.96478	0.423789	0.255463	0.0827991	0.78819	0.381067	0.16606	0.874455
GPBP1L1	45866137	1	1p34.1b	0.0482605	-1.13098	0.572627	0.027339	-0.934511	0.423499	0.322718	0.105049	0.991409	0.392778	0.171261	0.900817
IPP	45937209	1	1p34.1b	0.0246076	-1.3359	0.594392	0.0315188	-0.909879	0.423109	0.262921	0.0820106	0.842912	0.402573	0.175666	0.922576
MAST2	46273783	1	1p34.1b-p34.1a	0.0301689	-1.36357	0.628993	0.0422095	-0.865004	0.425807	0.255745	0.0745415	0.87744	0.42105	0.182759	0.970035
PIK3R3	46278489	1	1p34.1a	0.0351705	-1.29265	0.613682	0.0299647	-0.919062	0.423422	0.274541	0.0824577	0.914081	0.398893	0.173953	0.914704
EPS15	51820249	1	1p32.3e	0.00611158	-1.63243	0.595402	0.0427467	-0.820784	0.40509	0.195453	0.0608451	0.627855	0.440086	0.198938	0.973549
OSBPL9	51978403	1	1p32.3e	0.00495302	-1.75369	0.624072	0.0195007	-0.94411	0.404188	0.173134	0.050952	0.588306	0.389026	0.176168	0.859073
RAB3B	52385108	1	1p32.3e	0.00818701	-1.52726	0.577576	0.0187427	-0.944888	0.401976	0.21713	0.0699967	0.673538	0.388723	0.176796	0.854691
ZFYVE9	52477730	1	1p32.3d	0.0360059	-1.19129	0.568129	0.00610083	-1.10743	0.403832	0.30383	0.0997766	0.925192	0.330406	0.149727	0.729116
TXNDC12	52485957	1	1p32.3e-p32.3d	0.00921394	-1.37284	0.527202	0.00973494	-1.05303	0.407346	0.253386	0.0901611	0.712109	0.348879	0.157013	0.7752
CC2D1B	52816739	1	1p32.3d	0.0357201	-0.932143	0.443856	0.00384207	-1.14837	0.397244	0.393709	0.164952	0.93971	0.317153	0.145589	0.690891
GPX7	52846892	1	1p32.3d	0.0130576	-1.32737	0.534758	0.00493688	-1.12209	0.399159	0.265172	0.0929679	0.756352	0.3256	0.148906	0.71196
ZCCHC11	52889527	1	1p32.3d	0.0287775	-1.19754	0.54769	0.00374343	-1.1526	0.397583	0.301937	0.103208	0.883324	0.315815	0.144878	0.688435
ZYG11B	53063842	1	1p32.3d	0.0487008	-1.00828	0.511506	0.0024637	-1.21652	0.401789	0.364846	0.133877	0.994287	0.296258	0.134791	0.651149
SCP2	53232031	1	1p32.3d-p32.3c	0.0412072	-1.14526	0.561005	0.00204019	-1.22181	0.396137	0.318142	0.105946	0.95534	0.294696	0.135574	0.640578
PODN	53323598	1	1p32.3c	0.0236067	-1.2359	0.54602	0.00181729	-1.23478	0.395944	0.290573	0.0996494	0.8473	0.290899	0.133878	0.632086
ECHDC2	53361978	1	1p32.3d	0.000926378	-1.56007	0.47104	0.00217512	-1.22837	0.400745	0.21012	0.0834663	0.528963	0.29277	0.133477	0.642165
DMRTB1	53705454	1	1p32.3c	0.036999	-1.13739	0.545309	0.00123005	-1.27266	0.393791	0.320654	0.110119	0.933713	0.280085	0.129446	0.606027
LRP8	53711532	1	1p32.3c	0.0275994	-1.22016	0.55388	0.00186802	-1.22496	0.393822	0.295182	0.0996823	0.874104	0.293768	0.135762	0.635672
GLIS1	53744865	1	1p32.3c	0.0186343	-1.31116	0.557282	0.00273891	-1.21325	0.405009	0.269508	0.0904074	0.803416	0.297229	0.134382	0.657419
DIO1	54132757	1	1p32.3c	0.0473857	-0.983927	0.496222	0.00262135	-1.16252	0.386352	0.37384	0.141349	0.988732	0.312696	0.14664	0.666795
TMEM48	54238088	1	1p32.3c	0.00747405	-1.57256	0.587885	0.00210149	-1.18357	0.384837	0.207513	0.0655583	0.656845	0.306185	0.144014	0.650973
YIPF1	54317792	1	1p32.3c	0.014167	-1.40119	0.571215	0.00210149	-1.18357	0.384837	0.246303	0.0803975	0.754568	0.306185	0.144014	0.650973
TMEM59	54497493	1	1p32.3b	0.0194251	-1.32013	0.564817	0.00349534	-1.11315	0.381158	0.267101	0.0882863	0.808084	0.328523	0.155639	0.693447
CDCP2	54604950	1	1p32.3b	0.0128396	-1.34614	0.541012	0.00363576	-1.11519	0.383472	0.260243	0.090128	0.751446	0.327851	0.154618	0.695177
SSBP3	54692514	1	1p32.3b	0.0264341	-1.10413	0.497406	0.00123684	-1.21044	0.37472	0.331499	0.125049	0.878787	0.298067	0.143003	0.621272
BSND	55246734	1	1p32.3a	0.0428369	-1.00577	0.496601	0.00432137	-1.08456	0.380055	0.365765	0.138193	0.968093	0.33805	0.160499	0.712017
PDE4DIP	143588602	1	1q21.1b	0.000123888	-2.53025	0.65921	0.00866896	-0.729796	0.278035	0.0796393	0.0218774	0.289907	0.482007	0.279502	0.83123
NOTCH2NL	143960229	1	1q21.1b	0.000331466	-2.08312	0.580356	0.00866896	-0.729796	0.278035	0.124541	0.0399305	0.388439	0.482007	0.279502	0.83123
HFE2	144126175	1	1q21.1b	0.000319716	-1.71903	0.47767	0.00866896	-0.729796	0.278035	0.17924	0.0702804	0.457126	0.482007	0.279502	0.83123
TXNIP	144153759	1	1q21.1b	0.00292108	-1.21864	0.4095	0.00866896	-0.729796	0.278035	0.295632	0.132489	0.659667	0.482007	0.279502	0.83123
LIX1L	144210122	1	1q21.1b	0.000408691	-1.44594	0.409104	0.00866896	-0.729796	0.278035	0.235525	0.105633	0.525137	0.482007	0.279502	0.83123
PEX11B	144234812	1	1q21.1b	0.0211845	-0.788526	0.342141	0.00866896	-0.729796	0.278035	0.454514	0.23244	0.888759	0.482007	0.279502	0.83123
ITGA10	144255050	1	1q21.1b	0.000641243	-1.2794	0.374802	0.00866896	-0.729796	0.278035	0.278203	0.133452	0.579963	0.482007	0.279502	0.83123
ANKRD35	144279785	1	1q21.1b	0.000279086	-1.38618	0.381451	0.00866896	-0.729796	0.278035	0.250027	0.118383	0.528063	0.482007	0.279502	0.83123
PIAS3	144297547	1	1q21.1b	0.000678025	-1.41152	0.415358	0.00866896	-0.729796	0.278035	0.243773	0.108001	0.550232	0.482007	0.279502	0.83123
PDZK1	144473658	1	1q21.1b	0.000742406	-1.3916	0.412518	0.00866896	-0.729796	0.278035	0.248678	0.110788	0.558187	0.482007	0.279502	0.83123
GPR89C	144595227	1	1q21.1b	2.36e-05	-1.87891	0.444421	0.00866896	-0.729796	0.278035	0.152757	0.0639297	0.365006	0.482007	0.279502	0.83123
FMO5	145124866	1	1q21.1c	0.00103976	-1.49533	0.455957	0.0165795	-0.67634	0.28229	0.224174	0.0917207	0.547904	0.508475	0.292401	0.884218
CHD1L	145233797	1	1q21.1c	9.72e-05	-1.77602	0.455686	0.0196111	-0.629036	0.269543	0.16931	0.06931	0.413591	0.533106	0.314321	0.904177
POLR3GL	145456331	1	1q21.1b	0.00111539	-1.37484	0.421773	0.00866896	-0.729796	0.278035	0.252879	0.110635	0.578007	0.482007	0.279502	0.83123
BCL9	145564526	1	1q21.1c	9.15e-05	-1.79057	0.457692	0.0196111	-0.629036	0.269543	0.166865	0.068041	0.409224	0.533106	0.314321	0.904177
ACP6	145585960	1	1q21.1c	0.000446999	-1.56725	0.446425	0.0196111	-0.629036	0.269543	0.208619	0.0869658	0.500447	0.533106	0.314321	0.904177
POLR3C	145592703	1	1q21.1b	0.0125096	-0.982515	0.39341	0.00866896	-0.729796	0.278035	0.374368	0.17315	0.809425	0.482007	0.279502	0.83123
CD160	145696009	1	1q21.1b	0.000453068	-1.42608	0.406631	0.00866896	-0.729796	0.278035	0.240248	0.108275	0.533078	0.482007	0.279502	0.83123
GJA8	145847745	1	1q21.1d	0.000270368	-1.63485	0.44887	0.012703	-0.679643	0.272731	0.194981	0.0808922	0.469979	0.506798	0.296948	0.864944
GPR89A	145867249	1	1q21.1d	0.00010754	-1.5818	0.408426	0.00866896	-0.729796	0.278035	0.205605	0.0923365	0.457817	0.482007	0.279502	0.83123
PRKAB2	146626943	1	1q21.1c	0.000608126	-1.62538	0.474152	0.00866896	-0.729796	0.278035	0.196837	0.0777143	0.498556	0.482007	0.279502	0.83123
GJA5	147228986	1	1q21.1c	0.000309934	-1.60755	0.445692	0.0196111	-0.629036	0.269543	0.200379	0.0836508	0.47999	0.533106	0.314321	0.904177
HIST2H2BF	148049908	1	1q21.2a	0.000422643	-1.9414	0.55067	0.012703	-0.679643	0.272731	0.143503	0.0487663	0.422279	0.506798	0.296948	0.864944
BOLA1	148138621	1	1q21.2a	7.66e-05	-1.61495	0.408358	0.012703	-0.679643	0.272731	0.1989	0.0893374	0.442828	0.506798	0.296948	0.864944
SV2A	148141936	1	1q21.2a	0.00494318	-1.09916	0.39106	0.0282114	-0.605754	0.276054	0.333152	0.154798	0.717	0.545663	0.317645	0.937359
VPS45	148383686	1	1q21.2a	0.000264516	-1.58744	0.435181	0.0265434	-0.610572	0.27526	0.204447	0.0871261	0.47975	0.54304	0.316611	0.931403
PLEKHO1	148398316	1	1q21.2a	0.000736612	-1.45275	0.43037	0.0434735	-0.553585	0.27417	0.233927	0.100633	0.543774	0.574885	0.335895	0.983919
ANP32E	148457898	1	1q21.2b	0.000729139	-1.45005	0.429215	0.0232002	-0.615977	0.271341	0.234558	0.101133	0.544008	0.540113	0.317332	0.919294
CA14	148503763	1	1q21.2b	0.00131329	-1.2336	0.383933	0.0212598	-0.627053	0.272236	0.291242	0.137228	0.618108	0.534164	0.313287	0.910766
MRPS21	148533237	1	1q21.2b	0.000265372	-1.34666	0.369257	0.0213883	-0.627126	0.272538	0.260107	0.126135	0.536377	0.534125	0.313079	0.911238
PRPF3	148592016	1	1q21.2b	0.0017925	-1.18046	0.378036	0.0186772	-0.647912	0.275483	0.307137	0.1464	0.644351	0.523137	0.304874	0.897659
TARS2	148746173	1	1q21.2b	0.022621	-0.820962	0.360106	0.0253132	-0.612257	0.273746	0.440008	0.217236	0.891229	0.542126	0.317018	0.92708
ECM1	148750879	1	1q21.2b	0.00135845	-1.21127	0.378127	0.00509141	-0.756426	0.270037	0.29782	0.141934	0.624916	0.469341	0.276458	0.796799
ADAMTSL4	148797785	1	1q21.2b-q21.2c	0.00423191	-1.0745	0.375655	0.00611203	-0.735316	0.268196	0.341469	0.163526	0.713041	0.479354	0.283376	0.810867
GOLPH3L	148885588	1	1q21.2c	0.00409173	-1.16919	0.40724	0.00420723	-0.77589	0.271082	0.310619	0.139823	0.690046	0.460294	0.270574	0.783043
HIST2H3C	149812648	1	1q21.2a	7.46e-05	-1.73049	0.43688	0.012703	-0.679643	0.272731	0.177197	0.0752623	0.417193	0.506798	0.296948	0.864944
HIST2H2AA3	149813791	1	1q21.2a	0.000741367	-1.43292	0.424718	0.012703	-0.679643	0.272731	0.238612	0.103792	0.548554	0.506798	0.296948	0.864944
TUFT1	149822458	1	1q21.3a	0.016366	-1.08434	0.451684	0.0369261	-0.623087	0.298616	0.338126	0.139508	0.819521	0.536287	0.298682	0.962907
HIST2H2BE	149856379	1	1q21.2a	0.000484122	-1.66418	0.476926	0.012703	-0.679643	0.272731	0.189346	0.0743513	0.482195	0.506798	0.296948	0.864944
HIST2H2AB	149859415	1	1q21.2a	2.21e-05	-1.59898	0.376884	0.012703	-0.679643	0.272731	0.202102	0.0965519	0.42304	0.506798	0.296948	0.864944
SF3B4	149895315	1	1q21.2a	0.0335664	-0.74134	0.348826	0.0246944	-0.611917	0.272429	0.476475	0.240499	0.943989	0.54231	0.317945	0.925005
S100A10	150222202	1	1q21.3a	0.000344844	-1.57554	0.440211	0.0405733	-0.607186	0.296497	0.206896	0.0873045	0.490306	0.544882	0.304732	0.974285
APH1A	150238132	1	1q21.2b	0.0007746	-0.880262	0.261849	0.0277207	-0.598742	0.272005	0.414674	0.248209	0.692784	0.549502	0.322429	0.936494
MCL1	150550866	1	1q21.2c	0.000919552	-1.18171	0.356575	0.00457354	-0.762129	0.268769	0.306754	0.152499	0.617041	0.466672	0.275569	0.790301
CRNN	150648460	1	1q21.3b	0.00290108	-1.38202	0.464072	0.0233411	-0.666438	0.293869	0.251071	0.101105	0.62348	0.513534	0.288684	0.913516
HORMAD1	150671069	1	1q21.2c	0.00652885	-1.01871	0.374532	0.0160993	-0.664727	0.276204	0.361059	0.173288	0.752291	0.514414	0.299367	0.883938
CTSS	150702910	1	1q21.2c	0.00868136	-1.1344	0.432259	0.015044	-0.67212	0.276443	0.321615	0.137845	0.750382	0.510625	0.297023	0.877839
LCE5A	150750999	1	1q21.3b	0.002586	-1.42462	0.472809	0.042635	-0.593799	0.292906	0.240601	0.0952431	0.607799	0.552225	0.311021	0.98049
CRCT1	150754926	1	1q21.3b	0.0107654	-1.1397	0.446902	0.042635	-0.593799	0.292906	0.319915	0.133237	0.768149	0.552225	0.311021	0.98049
CTSK	150768987	1	1q21.2c	0.00340286	-1.33458	0.455675	0.0190391	-0.649671	0.277073	0.26327	0.107776	0.643102	0.522218	0.303391	0.898878
ARNT	150782288	1	1q21.2c	0.00410658	-1.19421	0.416121	0.0227808	-0.630321	0.27681	0.302944	0.134015	0.684812	0.532421	0.309478	0.915968
LCE2C	150915575	1	1q21.3b	0.00419828	-1.29803	0.453401	0.0212158	-0.681129	0.295613	0.27307	0.112287	0.664075	0.506045	0.283503	0.903276
LCE2B	150926395	1	1q21.3b	0.000739635	-1.47861	0.438178	0.0212158	-0.681129	0.295613	0.227954	0.0965747	0.538062	0.506045	0.283503	0.903276
LCE2A	150938430	1	1q21.3b	0.00360276	-0.961881	0.33043	0.0212158	-0.681129	0.295613	0.382173	0.199983	0.730345	0.506045	0.283503	0.903276
KPRP	151000864	1	1q21.3b	0.00529758	-1.34633	0.48284	0.0228375	-0.67395	0.296093	0.260193	0.100994	0.670344	0.509691	0.285278	0.91064
LCE1D	151037114	1	1q21.3b	0.00856192	-0.756278	0.28766	0.0247545	-0.66326	0.295411	0.469411	0.267111	0.824924	0.515169	0.288729	0.919197
SMCP	151123898	1	1q21.3c	0.0150465	-1.14071	0.469183	0.0493807	-0.585629	0.297986	0.319593	0.127415	0.801631	0.556755	0.310466	0.998425
IVL	151150790	1	1q21.3c	0.00810625	-1.24534	0.470362	0.0436128	-0.601374	0.298035	0.287844	0.114492	0.723665	0.548058	0.305586	0.982923
SPRR2D	151279088	1	1q21.3c	0.0118827	-1.09738	0.436229	0.0201393	-0.692855	0.298164	0.333744	0.141934	0.784763	0.500146	0.278801	0.89722
SPRR2G	151388896	1	1q21.3c	0.00777453	-1.15923	0.435522	0.0311637	-0.642431	0.298115	0.313727	0.133607	0.736674	0.526012	0.293248	0.943532
LELP1	151444022	1	1q21.3c	0.0035602	-1.31015	0.449496	0.00700323	-0.799899	0.296622	0.26978	0.111787	0.65107	0.449375	0.251257	0.803708
LOR	151501126	1	1q21.3c	0.000979859	-1.5114	0.458521	0.00878219	-0.77536	0.295892	0.220601	0.0898064	0.541887	0.460538	0.257868	0.822495
S100A9	151599776	1	1q21.3c	0.00752674	-1.07081	0.400664	0.00388686	-0.86112	0.298254	0.342731	0.156279	0.751631	0.422688	0.235581	0.758402
S100A7A	151662176	1	1q21.3c	0.00352809	-1.3036	0.446815	0.00785961	-0.795607	0.299321	0.271552	0.113114	0.651915	0.451307	0.251007	0.811445
SNAPIN	151900807	1	1q21.3d	0.0127973	-1.02295	0.410928	0.00371578	-0.890567	0.306951	0.359534	0.160676	0.804504	0.410423	0.22488	0.749055
NPR1	151932883	1	1q21.3d	0.00454919	-1.18602	0.418005	0.00371578	-0.890567	0.306951	0.305434	0.134618	0.692996	0.410423	0.22488	0.749055
S100A11	152005037	1	1q21.3a	0.000833815	-1.47605	0.441757	0.0403964	-0.601162	0.293297	0.228539	0.0961455	0.543239	0.548174	0.308503	0.974042
INTS3	152012871	1	1q21.3d	0.00435525	-1.24584	0.436951	0.00730003	-0.823026	0.306774	0.287699	0.122179	0.677452	0.439101	0.240676	0.801117
SLC27A3	152019144	1	1q21.3d	0.00544972	-1.04205	0.374951	0.0114771	-0.76843	0.303989	0.352729	0.169152	0.73554	0.46374	0.255573	0.841463
GATAD2B	152046174	1	1q21.3d	0.00368969	-1.30237	0.448546	0.0227354	-0.688987	0.302472	0.271886	0.112869	0.654933	0.502084	0.277528	0.908336
TCHHL1	152056854	1	1q21.3a	0.002003	-1.32231	0.42796	0.0434342	-0.596089	0.295165	0.26652	0.115198	0.616619	0.550962	0.308939	0.982588
TCHH	152078952	1	1q21.3b	0.018771	-1.04441	0.44442	0.035618	-0.617214	0.293735	0.3519	0.147273	0.840847	0.539445	0.30333	0.959355
HRNR	152189892	1	1q21.3b	0.00595749	-1.29652	0.471441	0.0443124	-0.59104	0.293886	0.273483	0.10855	0.689016	0.553751	0.311282	0.985088
CREB3L4	152213079	1	1q21.3d	0.0106305	-0.964466	0.377539	0.0258149	-0.675961	0.30326	0.381187	0.181874	0.798923	0.508667	0.280733	0.921666
FLG	152274743	1	1q21.3b	0.00523803	-1.27317	0.456003	0.0288611	-0.638954	0.292377	0.279943	0.114528	0.68427	0.527844	0.297598	0.936229
FLG2	152322216	1	1q21.3b	0.00790974	-1.16423	0.438356	0.020972	-0.676606	0.293095	0.312163	0.132204	0.737085	0.508339	0.286198	0.902903
UBAP2L	152509657	1	1q21.3d	0.00576542	-1.17007	0.423811	0.0485213	-0.602348	0.305331	0.310345	0.135235	0.712196	0.547524	0.300954	0.996107
LCE3E	152538185	1	1q21.3b	0.0251921	-1.00195	0.447611	0.0271043	-0.654341	0.29608	0.367162	0.152702	0.882819	0.519784	0.290934	0.92865
AQP10	152564343	1	1q21.3e	0.00473161	-1.1634	0.411859	0.0455531	-0.607722	0.303935	0.312422	0.139367	0.700362	0.54459	0.300161	0.988063
TDRD10	152786863	1	1q21.3e	0.0494165	-0.867944	0.441706	0.0491218	-0.595365	0.302595	0.419814	0.176632	0.997802	0.551361	0.304693	0.997723
CHRNB2	152815445	1	1q21.3e	0.00549144	-1.25692	0.452668	0.0385637	-0.618312	0.298873	0.284529	0.117168	0.690947	0.538853	0.299961	0.968002
SPRR2A	153028881	1	1q21.3c	0.00656678	-1.24551	0.458237	0.0241533	-0.672126	0.298102	0.287794	0.117225	0.706546	0.510622	0.284675	0.915902
SPRR2B	153042833	1	1q21.3c	0.00730464	-1.23797	0.461478	0.0241533	-0.672126	0.298102	0.289972	0.117365	0.716429	0.510622	0.284675	0.915902
SPRR2E	153065735	1	1q21.3c	0.00367582	-1.34146	0.46182	0.0241533	-0.672126	0.298102	0.261464	0.105755	0.64643	0.510622	0.284675	0.915902
SPRR2F	153084780	1	1q21.3c	0.0288364	-0.990488	0.453164	0.0241533	-0.672126	0.298102	0.371395	0.15279	0.902771	0.510622	0.284675	0.915902
PGLYRP3	153270399	1	1q21.3c	0.00400043	-1.28918	0.447925	0.00746293	-0.793539	0.2966	0.275495	0.114507	0.66282	0.452241	0.252871	0.808801
PGLYRP4	153302835	1	1q21.3c	0.00323187	-1.28294	0.435667	0.00857619	-0.780502	0.296938	0.277221	0.118026	0.651137	0.458176	0.25602	0.819957
S100A12	153346359	1	1q21.3c	0.0193116	-0.946035	0.404382	0.00388686	-0.86112	0.298254	0.388278	0.175762	0.857746	0.422688	0.235581	0.758402
S100A8	153362613	1	1q21.3c	0.00122156	-1.42787	0.441546	0.00388686	-0.86112	0.298254	0.239819	0.100933	0.569817	0.422688	0.235581	0.758402
EFNA1	153373428	1	1q22a	0.00276758	-1.23469	0.412603	0.0359337	-0.602525	0.287234	0.290926	0.129589	0.653125	0.547428	0.311765	0.961226
S100A7L2	153410714	1	1q21.3c	0.00779504	-1.15132	0.432695	0.00477165	-0.845643	0.299655	0.316218	0.135416	0.73842	0.429281	0.2386	0.772348
TRIM46	153423851	1	1q22a	0.004535	-1.13667	0.40047	0.0381601	-0.602696	0.290718	0.320887	0.146375	0.703459	0.547334	0.309591	0.967646
S100A7	153431424	1	1q21.3c	0.00720903	-1.24934	0.464952	0.00519781	-0.836707	0.299411	0.286694	0.115251	0.713171	0.433135	0.240857	0.778908
MTX1	153448558	1	1q22a	0.0329947	-0.809806	0.379808	0.0435603	-0.584938	0.289818	0.444944	0.211352	0.936709	0.55714	0.315694	0.983246
GBAP	153450899	1	1q22a	0.0260042	-0.849886	0.381774	0.0435603	-0.584938	0.289818	0.427464	0.202268	0.903383	0.55714	0.315694	0.983246
S100A6	153507182	1	1q21.3c	0.00683701	-1.23634	0.457113	0.00449264	-0.864172	0.304144	0.290444	0.118566	0.711484	0.4214	0.232168	0.76487
S100A4	153517235	1	1q21.3c	0.00040185	-1.37089	0.38738	0.00449264	-0.864172	0.304144	0.253882	0.118819	0.542471	0.4214	0.232168	0.76487
S100A3	153519825	1	1q21.3c	0.00505568	-1.04866	0.374058	0.00449264	-0.864172	0.304144	0.350408	0.168333	0.729421	0.4214	0.232168	0.76487
S100A2	153533729	1	1q21.3c	0.00122716	-1.49723	0.463181	0.00449264	-0.864172	0.304144	0.223749	0.0902598	0.554663	0.4214	0.232168	0.76487
S100A16	153579715	1	1q21.3d	0.00455841	-1.29403	0.456177	0.00371578	-0.890567	0.306951	0.274163	0.112125	0.67037	0.410423	0.22488	0.749055
S100A13	153604520	1	1q21.3d	0.00579961	-1.03386	0.374735	0.00371578	-0.890567	0.306951	0.355632	0.170616	0.74128	0.410423	0.22488	0.749055
ILF2	153634791	1	1q21.3d	0.00141063	-1.13606	0.355856	0.00371578	-0.890567	0.306951	0.321082	0.159847	0.644951	0.410423	0.22488	0.749055
YY1AP1	153915631	1	1q22b	0.0379984	-0.974426	0.469632	0.023523	-0.681911	0.301087	0.377409	0.150333	0.947482	0.50565	0.280259	0.912305
RAB13	153954462	1	1q21.3d	0.01601	-1.03859	0.431184	0.0267378	-0.671963	0.303325	0.353954	0.152025	0.824097	0.510705	0.281822	0.925477
DAP3	153974592	1	1q22b	0.0340972	-0.858901	0.405348	0.0300346	-0.644609	0.297105	0.423627	0.191401	0.937613	0.524868	0.29319	0.939617
NUP210L	154115937	1	1q21.3d	0.0488392	-0.883622	0.448541	0.0476526	-0.599812	0.302866	0.413283	0.17157	0.995528	0.548915	0.30318	0.993824
ARHGEF2	154183346	1	1q22c	0.00118108	-1.34316	0.41412	0.0464131	-0.593082	0.297789	0.261019	0.115922	0.587731	0.552622	0.308279	0.990629
LMNA	154374205	1	1q22c	0.0354967	-0.885276	0.42103	0.0450492	-0.614241	0.306477	0.4126	0.180776	0.94171	0.541052	0.296729	0.986547
SMG5	154485708	1	1q22d	0.00307543	-1.26353	0.426853	0.0469329	-0.608399	0.306205	0.282655	0.122437	0.652532	0.544221	0.298627	0.991795
THBS3	155165402	1	1q22a	0.0241068	-0.758544	0.33632	0.0452492	-0.581038	0.290181	0.468348	0.242263	0.90542	0.559318	0.316703	0.987792
SCAMP3	155226076	1	1q22a	0.00984332	-0.88012	0.340962	0.0373836	-0.604801	0.290553	0.414733	0.212587	0.809098	0.546183	0.30904	0.9653
ASH1L	155306811	1	1q22a-q22b	0.00403138	-1.30524	0.453888	0.0416214	-0.600179	0.294597	0.271106	0.111374	0.659929	0.548713	0.30802	0.977489
GON4L	155734873	1	1q22b-q22c	0.0127426	-1.15471	0.463573	0.0453621	-0.607201	0.303406	0.31515	0.127033	0.781841	0.544874	0.300629	0.987553
FCRL2	156004124	1	1q23.1d	0.00482721	-1.37206	0.486831	0.0431484	-0.609465	0.301377	0.253585	0.0976617	0.658449	0.543641	0.301145	0.981408
CD1D	156422665	1	1q23.1e	0.011068	-1.22202	0.481006	0.0449128	-0.60109	0.299725	0.294636	0.114774	0.756355	0.548214	0.304662	0.986464
INSRR	156811275	1	1q23.1a	0.0183453	-0.857326	0.363493	0.0482914	-0.594948	0.301271	0.424295	0.208092	0.865127	0.551591	0.305612	0.995553
CD84	158782927	1	1q23.2d-q23.3a	0.00562226	-1.27376	0.460002	0.0463129	-0.591534	0.296876	0.279777	0.113566	0.689245	0.553478	0.30931	0.990389
AIM2	159033382	1	1q23.1g-q23.2a	0.00898782	-1.18995	0.455478	0.0428786	-0.613976	0.303214	0.304238	0.124595	0.74289	0.541195	0.298712	0.980516
LY9	159038911	1	1q23.3a	0.00270915	-1.29779	0.432748	0.0246827	-0.656247	0.292141	0.273135	0.116954	0.637882	0.518795	0.292631	0.919753
F11R	159232886	1	1q23.3a	0.00792695	-1.10266	0.415288	0.0418012	-0.579043	0.284473	0.331988	0.147103	0.749242	0.560435	0.320905	0.978753
UFC1	159394968	1	1q23.3a	0.00937722	-1.07791	0.414901	0.049377	-0.565618	0.287799	0.340307	0.150904	0.767435	0.568009	0.323129	0.99847
USP21	159400651	1	1q23.3a	0.00328348	-0.908354	0.308977	0.049377	-0.565618	0.287799	0.403187	0.220039	0.738778	0.568009	0.323129	0.99847
ADAMTS4	159426457	1	1q23.3a	0.0444667	-0.749087	0.372742	0.049377	-0.565618	0.287799	0.472798	0.227715	0.981658	0.568009	0.323129	0.99847
FCGR2A	159755560	1	1q23.3a	0.00243927	-1.31469	0.433781	0.00857859	-0.755174	0.287312	0.268556	0.114761	0.62846	0.469929	0.267588	0.825273
FCGR2B	159914011	1	1q23.3b	0.0173034	-0.977059	0.410495	0.00857859	-0.755174	0.287312	0.376417	0.168364	0.841568	0.469929	0.267588	0.825273
FCRLA	159950596	1	1q23.3b	0.00114327	-1.42492	0.438078	0.0290058	-0.607833	0.278387	0.240527	0.101921	0.567628	0.54453	0.315539	0.939701
FCRLB	159964345	1	1q23.3b	0.0103632	-1.05878	0.413028	0.0335007	-0.591493	0.278215	0.346877	0.154383	0.779385	0.5535	0.320846	0.954859
DUSP12	159993226	1	1q23.3b	0.0374993	-0.832244	0.400062	0.0199818	-0.650893	0.279751	0.435072	0.198619	0.953018	0.52158	0.301434	0.902505
NOS1AP	160604747	1	1q23.3b	0.0191282	-1.00562	0.429198	0.0169118	-0.696101	0.291424	0.365817	0.157733	0.848409	0.498525	0.281593	0.882576
CD48	160648718	1	1q23.3a	0.00376348	-1.29729	0.447753	0.0225424	-0.67054	0.293954	0.273271	0.113621	0.657247	0.511432	0.287454	0.909928
UHMK1	160760315	1	1q23.3b	0.00320814	-1.33391	0.452623	0.00704251	-0.796756	0.295661	0.263446	0.108495	0.639694	0.450789	0.252523	0.804721
CD244	160800136	1	1q23.3a	0.0096886	-1.13022	0.436925	0.0328629	-0.621733	0.29138	0.322964	0.137163	0.760452	0.537013	0.303359	0.950632
UAP1	160836017	1	1q23.3b-q23.3c	0.00602974	-1.17089	0.426372	0.0203585	-0.700347	0.301916	0.310092	0.134448	0.715197	0.496413	0.274692	0.897097
ITLN2	160914871	1	1q23.3a	0.00725769	-1.14545	0.426644	0.0311207	-0.621225	0.288201	0.318082	0.137839	0.734016	0.537286	0.30541	0.945207
DDR2	160941492	1	1q23.3c	0.0200536	-1.05509	0.453735	0.0287953	-0.665818	0.304544	0.348161	0.143071	0.847242	0.513853	0.282882	0.933409
DEDD	161091393	1	1q23.3a	0.00484391	-1.1132	0.39514	0.0485228	-0.565157	0.28648	0.328506	0.151423	0.712677	0.568271	0.324115	0.996351
B4GALT3	161141181	1	1q23.3a	0.0112106	-0.952678	0.375652	0.049377	-0.565618	0.287799	0.385707	0.184712	0.805413	0.568009	0.323129	0.99847
FCGR3A	161519683	1	1q23.3a	0.0227664	-0.835806	0.367011	0.00857859	-0.755174	0.287312	0.433525	0.211158	0.890062	0.469929	0.267588	0.825273
SH2D1B	162365598	1	1q23.3b	0.00326636	-1.35572	0.460897	0.00836528	-0.776493	0.294465	0.257761	0.104446	0.636121	0.460017	0.258297	0.81927
LRRC52	163799559	1	1q23.3e	0.0113182	-1.19568	0.472095	0.0383558	-0.62878	0.303607	0.302497	0.119913	0.763091	0.533242	0.294096	0.966852
RCSD1	165941667	1	1q24.2a	0.0157822	-1.09897	0.455264	0.0473888	-0.611754	0.308529	0.333215	0.13652	0.813304	0.542399	0.296274	0.992988
FAM78B	166039370	1	1q24.1a-q24.1b	0.0166671	-1.15342	0.481803	0.0459738	-0.610854	0.306095	0.315555	0.122732	0.811324	0.542887	0.297959	0.989152
B3GALNT2	233680066	1	1q42.3c	0.011357	-1.13822	0.449618	0.0269207	-0.630979	0.285167	0.32039	0.132726	0.773395	0.532071	0.30425	0.930483
GPR137B	234438518	1	1q42.3d	0.00761167	-1.17656	0.440853	0.0490224	-0.56766	0.288387	0.308337	0.129946	0.731624	0.56685	0.322098	0.997581
ERO1LB	234447705	1	1q42.3d	0.0101017	-1.18055	0.458942	0.0304892	-0.626471	0.28954	0.30711	0.124921	0.755011	0.534475	0.303016	0.942733
EDARADD	234714478	1	1q43a	0.00490216	-1.2691	0.451092	0.0299445	-0.62917	0.28983	0.281085	0.116108	0.680479	0.533034	0.302028	0.940726
GNG4	235714386	1	1q42.3c	0.0173553	-1.0669	0.44845	0.0309289	-0.623666	0.289004	0.344073	0.142864	0.828663	0.535976	0.304187	0.944387
LYST	235824840	1	1q42.3c	0.00975956	-1.21066	0.468478	0.0329019	-0.616199	0.288851	0.298002	0.118971	0.74644	0.539993	0.306559	0.95118
ARL8B	5196802	3	3p26.2a	0.0393117	-1.16046	0.563081	0.0119399	-0.902395	0.35896	0.313343	0.103924	0.944764	0.405597	0.200698	0.819686
OR5H1	97852298	3	3q11.2c	0.0309249	-0.951552	0.440934	0.0499622	-0.823512	0.420097	0.386141	0.162711	0.916382	0.438888	0.192646	0.999879
PCCB	136048770	3	3q22.3a	0.0192734	-1.13841	0.486459	0.0362748	-0.880925	0.420723	0.320328	0.123456	0.831144	0.414399	0.181674	0.945249
NCK1	136667468	3	3q22.3a	0.00138411	-1.92329	0.601414	0.0397692	-0.883458	0.429668	0.146125	0.0449564	0.474963	0.413351	0.178065	0.959534
FAIM	138327937	3	3q22.3c	0.0151174	-1.409	0.579942	0.0372352	-0.839859	0.403163	0.244387	0.0784191	0.761615	0.431771	0.195918	0.951553
PIK3CB	139856945	3	3q22.3c	0.00180085	-1.71086	0.548132	0.0372352	-0.839859	0.403163	0.180711	0.0617169	0.529131	0.431771	0.195918	0.951553
GRK7	141535826	3	3q23c	0.0182846	-1.50275	0.636814	0.0414002	-0.872278	0.427692	0.222516	0.0638697	0.775226	0.417998	0.180765	0.96657
CHST2	142841660	3	3q23d	0.0373869	-1.30706	0.627935	0.0418905	-0.853383	0.419434	0.270616	0.0790395	0.926535	0.425971	0.187219	0.969192
GK5	143367284	3	3q23c-q23d	0.025489	-1.27356	0.570105	0.0431266	-0.866904	0.428634	0.279833	0.0915408	0.855424	0.420251	0.181405	0.973574
SLC9A9	144467024	3	3q24a	0.0275525	-1.41774	0.643376	0.0293977	-0.941152	0.432095	0.24226	0.0686483	0.854938	0.390178	0.167285	0.91006
RCL1	4850648	9	9p24.1c	0.00852618	-1.28603	0.488895	0.0487303	-0.577795	0.293157	0.276365	0.106005	0.720507	0.561134	0.315883	0.996797
RLN1	5335277	9	9p24.1c	0.0177266	-1.14447	0.482639	0.0396784	-0.59231	0.287937	0.318392	0.123632	0.81996	0.553048	0.314533	0.972434
ERMP1	5787123	9	9p24.1c	0.0129616	-1.21053	0.487171	0.0356112	-0.62034	0.295212	0.298038	0.114705	0.774391	0.537761	0.301509	0.959133
MLANA	5899518	9	9p24.1c	0.00852013	-1.25996	0.47894	0.0459504	-0.584743	0.29298	0.283665	0.110949	0.725249	0.557249	0.313805	0.989552
KIAA2026	5909700	9	9p24.1c	0.0216105	-1.04252	0.453831	0.0429484	-0.597963	0.295406	0.352566	0.144855	0.858124	0.549931	0.308215	0.98121
RANBP6	6011771	9	9p24.1c	0.0334775	-0.992092	0.46658	0.0319918	-0.629865	0.29371	0.3708	0.148586	0.925338	0.532664	0.299531	0.947249
RBBP8	18767466	18	18q11.2b	0.029735	-1.41375	0.650417	0.00961476	-0.955212	0.368896	0.24323	0.0679785	0.870289	0.38473	0.186701	0.792806
CABLES1	19092389	18	18q11.2b	0.0389681	-1.17616	0.569702	0.0181211	-0.879391	0.372129	0.30846	0.100985	0.942191	0.415036	0.200135	0.860692
ZNF521	20895907	18	18q11.2c-q11.2d	0.003815	-1.78235	0.616075	0.0337898	-0.751681	0.354137	0.168243	0.0502947	0.562795	0.471573	0.23556	0.944053
CDH2	23784959	18	18q12.1a	0.0191564	-1.30217	0.555893	0.0276244	-0.707359	0.32115	0.271942	0.0914725	0.808468	0.492945	0.262682	0.925053
DSG1	27189936	18	18q12.1d	0.0099995	-1.43569	0.557365	0.0345451	-0.668554	0.316303	0.237952	0.0798087	0.70946	0.512449	0.275682	0.952562
RNF125	27879682	18	18q12.1e	0.0203748	-1.31525	0.567069	0.0413041	-0.681075	0.333785	0.268409	0.0883278	0.815634	0.506072	0.263081	0.9735
MEP1B	28051742	18	18q12.1e	0.0415335	-1.16547	0.571823	0.0301106	-0.727492	0.335461	0.311776	0.101648	0.956288	0.483119	0.250325	0.932405
SAMD1	14061916	19	19p13.12c	0.0112894	-1.00521	0.396749	0.0327678	-0.870633	0.407807	0.365968	0.16816	0.796459	0.418686	0.188259	0.931153
LPHN1	14120191	19	19p13.12c	0.0183193	-1.21464	0.514876	0.0323151	-0.867659	0.405355	0.296816	0.108197	0.814251	0.419933	0.18973	0.92945
ASF1B	14230475	19	19p13.12c	0.0293869	-0.933081	0.428362	0.0268993	-0.901276	0.407269	0.39334	0.169879	0.910745	0.406051	0.182771	0.902101
CD97	14368960	19	19p13.12c	0.025053	-1.12479	0.502006	0.035736	-0.835012	0.39764	0.324721	0.121393	0.868615	0.433869	0.199013	0.945882
PKN1	14405302	19	19p13.12c	0.0112432	-1.35768	0.535565	0.0283615	-0.883502	0.403012	0.257256	0.0900501	0.734934	0.413333	0.187607	0.910648
CLEC17A	14582289	19	19p13.12c-p13.12b	0.00571961	-1.34315	0.486043	0.0204215	-0.927076	0.399858	0.261023	0.100682	0.676715	0.395709	0.180722	0.866447
NDUFB7	14677068	19	19p13.12c	0.0167489	-0.931527	0.389406	0.0341616	-0.853876	0.403122	0.393952	0.183643	0.845108	0.425762	0.193207	0.938233
ZNF333	14692217	19	19p13.12b	0.0175649	-1.39556	0.587689	0.0119637	-1.01642	0.404429	0.247693	0.0782822	0.783728	0.361889	0.163802	0.799526
EMR3	14730257	19	19p13.12b	0.0273765	-1.24858	0.565965	0.0217892	-0.920063	0.40107	0.286912	0.0946215	0.869978	0.398494	0.181562	0.87462
EMR2	14843761	19	19p13.12b	0.0141367	-1.33178	0.542746	0.0244149	-0.900486	0.40012	0.264008	0.0911218	0.764914	0.406372	0.185496	0.890253
OR7C1	14910219	19	19p13.12b	0.00745085	-1.42314	0.531816	0.037674	-0.810232	0.389838	0.240957	0.0849667	0.683331	0.444755	0.20715	0.954898
CCDC105	14994956	19	19p13.12b	0.000231014	-1.87886	0.510221	0.042235	-0.761061	0.374686	0.152765	0.0561972	0.415271	0.46717	0.224149	0.973676
SLC1A6	15061152	19	19p13.12b	0.000633817	-1.75541	0.513772	0.035354	-0.787558	0.374265	0.172836	0.0631398	0.473114	0.454954	0.218468	0.947433
NOTCH3	15131475	19	19p13.12b	0.00683132	-1.39152	0.514435	0.0145222	-1.06611	0.436202	0.248696	0.0907347	0.681655	0.344345	0.14645	0.809647
CYP4F8	15601384	19	19p13.12a	0.0012956	-1.65314	0.513883	0.0325092	-0.877489	0.410407	0.191448	0.0699239	0.524176	0.415826	0.186023	0.929517
KLF2	16299231	19	19p13.11f	0.000452473	-1.9859	0.566201	0.0419912	-0.842078	0.414081	0.137256	0.0452453	0.416383	0.430814	0.191345	0.96998
CALR3	16452503	19	19p13.11f	0.00282327	-1.41652	0.474331	0.0135662	-1.08921	0.441235	0.242556	0.0957313	0.614571	0.336482	0.141702	0.799004
EPS15L1	16472609	19	19p13.11f	0.000313196	-2.10515	0.584094	0.0119953	-1.09252	0.434872	0.121827	0.0387751	0.382767	0.33537	0.143006	0.786492
SLC35E1	16523764	19	19p13.11f	0.019241	-1.06174	0.453576	0.0162904	-1.00531	0.418472	0.345852	0.142167	0.841361	0.36593	0.161134	0.831014
CHERP	16629041	19	19p13.11f	5.36e-05	-1.95982	0.48517	0.00937234	-1.06102	0.408373	0.140884	0.0544347	0.364624	0.346102	0.15545	0.770582
TMEM38A	16660402	19	19p13.11f	0.000250908	-2.01058	0.54914	0.0236177	-0.934356	0.41283	0.133911	0.0456434	0.392873	0.392839	0.174907	0.882313
MED26	16686318	19	19p13.11f	0.00253063	-1.70687	0.565252	0.0176616	-0.991725	0.417984	0.181434	0.0599191	0.549376	0.370936	0.163495	0.841579
NWD1	16789555	19	19p13.11f-p13.11e	0.000374826	-1.96044	0.551119	0.0337462	-0.888089	0.4183	0.140796	0.0478044	0.41468	0.411441	0.181236	0.934054
B3GNT3	17784504	19	19p13.11d	0.0170789	-1.1088	0.464903	0.0309977	-0.891505	0.413288	0.329956	0.132655	0.82071	0.410038	0.182401	0.92177
ZNF681	23719959	19	19p12b	0.000447354	-2.7879	0.794173	0.0430479	-0.805639	0.398191	0.0615503	0.0129783	0.291906	0.446802	0.204724	0.975131
PLEKHF1	30166200	19	19q12c	0.00712494	-1.32926	0.493973	0.0168533	-0.617427	0.258349	0.264674	0.100516	0.696931	0.53933	0.325045	0.894883
ZNF536	31048703	19	19q12d	0.00334431	-1.90579	0.649514	0.0203364	-0.801367	0.345404	0.148705	0.041634	0.531133	0.448715	0.228011	0.883049
CHST8	34264176	19	19q13.11b	0.0275194	-1.3044	0.591815	0.0339708	-0.851202	0.401431	0.271335	0.0850635	0.865503	0.426901	0.194367	0.937633
POP4	34798131	19	19q12c	0.00885889	-1.50868	0.576394	0.0111895	-0.678879	0.26762	0.221201	0.0714744	0.684579	0.507185	0.300167	0.856978
FXYD7	35645091	19	19q13.12a	0.0345664	-0.861859	0.407807	0.048378	-0.728292	0.368936	0.422376	0.189918	0.939359	0.482733	0.234241	0.994836
TSHZ3	36457754	19	19q12d	0.0202692	-1.61215	0.694493	0.0442632	-0.696983	0.346483	0.199459	0.0511317	0.77807	0.498086	0.252564	0.982284
PEPD	38569970	19	19q13.11b	0.013721	-1.47557	0.598732	0.0356542	-0.856409	0.407649	0.228649	0.0707161	0.739299	0.424685	0.191016	0.9442
ZNF569	42595264	19	19q13.12c	0.0235559	-1.29694	0.572777	0.0459171	-0.734593	0.368004	0.273368	0.088959	0.84005	0.479701	0.233195	0.986783
