# Supplementary material for: Integrated landscape of copy number variation and RNA expression associated with nodal metastasis in invasive ductal breast carcinoma
Source: Oncotarget. 2018 Dec 7;9(96):36836–48. doi: 10.18632/oncotarget.26386 (PMC6305147; doi:10.18632/oncotarget.26386)
Supplement: Supplementary file 3 [file oncotarget-09-36836-s003.xlsx]

## Sheet: Supplementary table 2
gene	Start	Chromosome	Cytoband	pvalMETABRIC	estimateMETABRIC	errorMETABRIC	pvalTCGA	estimateTCGA	errorTCGA	NM_OddsRatio_METABRIC	95%LL_METABRIC	95%UL_METABRIC	NM_OddsRatio_TCGA	95%LL_TCGA	95%UL_TCGA
MYOZ3	150038925	5	5q33.1c	0.0468557	1.20183	0.604664	0.0431667	0.829139	0.41004	3.3262	1.01683	10.8805	2.29134	1.02579	5.11827
DCTN4	150068577	5	5q33.1c	0.00102261	1.82673	0.556213	0.0461365	0.819429	0.410918	6.21354	2.08873	18.484	2.2692	1.01413	5.07755
ZNF300	150274287	5	5q33.1d	0.000749643	2.04138	0.605616	0.0396901	0.839425	0.40809	7.70121	2.3499	25.2388	2.31504	1.04036	5.15147
TNIP1	150416450	5	5q33.1d	0.0201589	1.26449	0.544246	0.0414397	0.823115	0.403665	3.54128	1.21868	10.2904	2.27758	1.03245	5.02437
ANXA6	150489354	5	5q33.1d	0.0080885	1.49538	0.564644	0.0426471	0.818446	0.403742	4.46101	1.47502	13.4917	2.26697	1.02748	5.00171
CCDC69	150561067	5	5q33.1d	0.000864295	2.11127	0.633759	0.0415561	0.822673	0.403679	8.2587	2.38476	28.6008	2.27658	1.03196	5.02228
GM2A	150628330	5	5q33.1d	0.0103371	1.49096	0.581421	0.0403085	0.835224	0.407312	4.44137	1.42103	13.8814	2.30533	1.03758	5.12206
SLC36A3	150637153	5	5q33.1d	0.0455472	1.09332	0.546778	0.0415281	0.830037	0.407237	2.98416	1.02187	8.71463	2.2934	1.03237	5.0948
SLC36A2	150674846	5	5q33.1d	0.00118562	2.05543	0.633938	0.039812	0.837263	0.40729	7.81019	2.25446	27.0571	2.31004	1.03974	5.13228
SLC36A1	150850807	5	5q33.1d	0.0014392	1.99285	0.62537	0.039812	0.837263	0.40729	7.33641	2.15356	24.9925	2.31004	1.03974	5.13228
FAT2	150863995	5	5q33.1d	0.00319337	1.84549	0.625912	0.0347136	0.860531	0.40751	6.33121	1.85652	21.591	2.36442	1.06376	5.25537
NMUR2	151751579	5	5q33.1e	0.00114994	2.01619	0.620171	0.0426305	0.799418	0.394324	7.50963	2.22699	25.3232	2.22425	1.0269	4.81768
GRIA1	153170867	5	5q33.2a	0.00103826	2.02346	0.616918	0.0245017	0.913781	0.406275	7.56445	2.2576	25.346	2.49373	1.12466	5.5294
FAM114A2	153381857	5	5q33.2b	0.00219055	1.94762	0.635833	0.0249881	0.906607	0.404449	7.012	2.01655	24.3822	2.47591	1.12063	5.47026
MFAP3	153414486	5	5q33.2b	0.00461404	1.74698	0.616694	0.0249881	0.906607	0.404449	5.73724	1.71302	19.2151	2.47591	1.12063	5.47026
GALNT10	153763796	5	5q33.2b	0.0127032	1.59469	0.63993	0.0314848	0.881504	0.409832	4.92682	1.40555	17.2698	2.41453	1.08137	5.39123
LARP1	154072807	5	5q33.2b	0.0281239	1.35755	0.618316	0.0277285	0.886854	0.402913	3.88664	1.15679	13.0586	2.42748	1.10202	5.34715
CNOT8	154236217	5	5q33.2b	0.0142579	1.21883	0.49734	0.0223135	0.91919	0.402273	3.38323	1.2764	8.9676	2.50726	1.13967	5.51596
GEMIN5	154248071	5	5q33.2b	0.0142937	1.37963	0.563161	0.0206689	0.93086	0.402277	3.97344	1.31763	11.9823	2.53669	1.15303	5.58074
MRPL22	154310642	5	5q33.2b	0.0128768	1.54374	0.620684	0.0180394	0.949023	0.401311	4.68207	1.38708	15.8043	2.58318	1.17639	5.67228
SGCD	155754156	5	5q33.3a	0.00678169	1.71374	0.63299	0.0132454	0.987532	0.398665	5.5497	1.60493	19.1903	2.6846	1.22894	5.86449
TIMD4	156281699	5	5q33.3a	0.0125354	1.51594	0.607179	0.012259	0.997196	0.398146	4.55372	1.38524	14.9695	2.71067	1.24213	5.91542
ITK	156614228	5	5q33.3a	0.00819352	1.58581	0.59978	0.0159623	0.948753	0.39371	4.88325	1.50718	15.8216	2.58249	1.19373	5.5869
LSM11	157116255	5	5q33.3b	0.0246903	1.24798	0.555591	0.0154334	0.944809	0.390087	3.48329	1.17236	10.3495	2.57232	1.1975	5.52553
CLINT1	157214041	5	5q33.3b	0.0146139	1.5775	0.646037	0.0110215	1.00074	0.393681	4.84283	1.36515	17.1798	2.7203	1.2575	5.88471
EBF1	158058476	5	5q33.3c	0.014795	1.56237	0.641009	0.0264853	0.874936	0.394289	4.77011	1.35797	16.7558	2.39872	1.10753	5.19523
RNF145	158584843	5	5q33.3c	0.0102897	1.55686	0.606742	0.00810703	1.0506	0.396815	4.74392	1.44434	15.5814	2.85937	1.31369	6.22366
UBLCP1	158645456	5	5q33.3c	0.0239474	1.33181	0.589826	0.020784	0.89078	0.385305	3.7879	1.19214	12.0356	2.43703	1.1452	5.18607
IL12B	158742026	5	5q33.3c	0.016673	1.49953	0.626412	0.00955125	1.01848	0.392983	4.47959	1.31228	15.2915	2.76898	1.28176	5.98183
ADRA1B	159332482	5	5q33.3d	0.0141286	1.53617	0.625991	0.0279091	0.851186	0.387156	4.64675	1.36237	15.849	2.34242	1.09676	5.00287
TTC1	159424892	5	5q33.3d	0.00337049	1.75322	0.598011	0.0279091	0.851186	0.387156	5.77319	1.78804	18.6403	2.34242	1.09676	5.00287
PTTG1	159787441	5	5q33.3d	0.00378861	1.78709	0.617248	0.0125006	0.982919	0.393532	5.97202	1.78119	20.0232	2.67225	1.23565	5.77906
SLU7	159830404	5	5q33.3d	0.00070092	1.38504	0.408662	0.0113261	0.996153	0.393352	3.995	1.79332	8.89974	2.70784	1.25255	5.85399
ATP10B	159992540	5	5q34a	0.00346702	1.89045	0.646755	0.00626635	1.08361	0.396418	6.62234	1.86416	23.5256	2.95534	1.35884	6.42754
GABRB2	160770612	5	5q34a	0.00265542	1.80126	0.599413	0.0031812	1.16851	0.39615	6.05729	1.87089	19.6114	3.21719	1.48002	6.99338
GABRA6	161061206	5	5q34b	0.00614736	1.52937	0.558203	0.00224121	1.17339	0.383929	4.61528	1.54542	13.7832	3.23292	1.52331	6.86123
GABRA1	161258879	5	5q34b	0.0061491	1.47965	0.540074	0.00212707	1.1919	0.388001	4.39142	1.52365	12.6568	3.29332	1.53943	7.04543
GABRG2	161515018	5	5q34b	0.00418756	1.69484	0.591841	0.00399211	1.10714	0.384586	5.44578	1.70716	17.3718	3.02569	1.42383	6.4297
CCNG1	162804518	5	5q34c	0.00444356	1.70579	0.599612	0.00180598	1.17713	0.377236	5.50574	1.69987	17.8327	3.24505	1.54922	6.79722
HMMR	162851071	5	5q34c	0.00481587	1.64061	0.581962	0.00180598	1.17713	0.377236	5.1583	1.64866	16.1392	3.24505	1.54922	6.79722
MAT2B	162862899	5	5q34c	0.00182379	1.91745	0.615058	0.00180598	1.17713	0.377236	6.80362	2.03794	22.7137	3.24505	1.54922	6.79722
WWC1	167829134	5	5q35.1a	0.00180708	1.93126	0.618948	0.0163769	0.958269	0.399211	6.89822	2.05058	23.2058	2.60718	1.19222	5.70146
PANK3	167983111	5	5q35.1a	0.00641871	1.71429	0.628962	0.00668567	1.06742	0.393575	5.55274	1.61854	19.0498	2.90786	1.34449	6.28915
SLIT3	168026045	5	5q35.1a-q35.1b	0.00931215	1.67851	0.645487	0.00810438	1.06126	0.400825	5.35757	1.51188	18.9853	2.89001	1.31738	6.34
DOCK2	169442689	5	5q35.1b-q35.1c	0.0135814	1.56489	0.634032	0.0135566	0.977456	0.395923	4.78213	1.38014	16.5699	2.65769	1.22317	5.77458
KCNIP1	169931604	5	5q35.1c	0.0375127	1.28985	0.620077	0.00919382	1.03795	0.398482	3.63223	1.07734	12.246	2.82342	1.29295	6.16553
RANBP17	170573272	5	5q35.1c-q35.1d	0.00141311	2.02551	0.634567	0.0151562	0.946949	0.389912	7.57999	2.18532	26.292	2.57783	1.20048	5.53547
TLX3	170671551	5	5q35.1d	0.0362958	1.14785	0.548268	0.0339638	0.799618	0.377089	3.15142	1.076	9.23	2.22469	1.06239	4.65859
NPM1	170759789	5	5q35.1d	0.0240073	1.32156	0.585535	0.0164856	0.92375	0.38522	3.74926	1.18995	11.8131	2.51872	1.18379	5.35902
FGF18	170816529	5	5q35.1d	0.0230035	1.41413	0.622041	0.0164856	0.92375	0.38522	4.11292	1.21523	13.9201	2.51872	1.18379	5.35902
FBXW11	171289426	5	5q35.1d-q35.1e	0.0288295	1.3845	0.633402	0.00612631	1.08237	0.39489	3.99282	1.15376	13.8179	2.95167	1.36123	6.40037
SH3PXD2B	171693377	5	5q35.1e	0.0476935	1.13015	0.570758	0.00712341	1.04006	0.386493	3.09612	1.01153	9.4767	2.82939	1.32649	6.03507
DUSP1	172128082	5	5q35.1e	0.0317935	1.19309	0.555703	0.00663859	1.01992	0.375737	3.29726	1.10951	9.7989	2.77297	1.32774	5.79134
MSX2	174090058	5	5q35.2b	0.0185627	1.50039	0.637325	0.00995007	0.954566	0.370337	4.48344	1.28561	15.6356	2.59754	1.25697	5.36784
DRD1	174868520	5	5q35.2c	0.0146801	1.54618	0.633634	0.00612033	1.04034	0.37951	4.69349	1.35562	16.2501	2.83017	1.34514	5.95469
SFXN1	174887440	5	5q35.2c	0.00622995	1.66623	0.609129	0.00820373	0.98726	0.373457	5.29217	1.60373	17.4637	2.68387	1.29083	5.58026
HRH2	175043816	5	5q35.2c	0.0311678	1.26253	0.58588	0.00769507	1.01254	0.379917	3.53434	1.12098	11.1434	2.75259	1.30722	5.79607
CLTB	175819544	5	5q35.2d	0.049912	1.05933	0.540279	0.00975755	0.961146	0.371917	2.88445	1.00039	8.31684	2.61469	1.26136	5.42003
AGXT2L2	177568514	5	5q35.3b	0.0444925	0.992019	0.493684	0.0207745	0.835374	0.361312	2.69667	1.0247	7.09678	2.30568	1.13565	4.68115
ZNF354B	178243854	5	5q35.3c	0.0361567	1.20813	0.576629	0.036938	0.770809	0.369436	3.34722	1.08106	10.3639	2.16151	1.04782	4.4589
ZFP2	178292663	5	5q35.3c	0.0406619	1.07218	0.523789	0.0332285	0.789657	0.370851	2.92173	1.0466	8.15639	2.20264	1.0648	4.55637
ZNF454	178325698	5	5q35.3c	0.0311202	1.12165	0.52036	0.0494977	0.722658	0.3679	3.06992	1.1071	8.51268	2.0599	1.00158	4.23652
CAPS2	73957696	12	12q21.1c	0.00707766	1.56162	0.579846	0.0222487	0.972158	0.425248	4.76655	1.52978	14.8518	2.64364	1.14875	6.08389
GLIPR1	74170565	12	12q21.2a	0.0399484	1.23869	0.602981	0.0201804	1.04372	0.449304	3.4511	1.0585	11.2519	2.83977	1.17714	6.85075
PPP1R12A	78692404	12	12q21.2c-q21.31a	0.017152	1.58785	0.666204	0.0409318	0.839137	0.410493	4.89323	1.3259	18.0584	2.31437	1.03518	5.17429
ACSS3	80173353	12	12q21.31b	0.0130723	1.53624	0.619006	0.0310334	0.890046	0.412699	4.6471	1.38125	15.6347	2.43524	1.08454	5.46813
RIC8B	105805018	12	12q23.3c	0.0404561	1.47456	0.719628	0.0243641	0.982528	0.43642	4.36912	1.06619	17.9042	2.6712	1.13558	6.28339
CRY1	105910740	12	12q23.3c	0.049296	1.44931	0.737179	0.0293138	0.949814	0.435846	4.26018	1.00445	18.0687	2.58523	1.10027	6.07433
TBX5	114843507	12	12q24.21a	0.0232505	1.60374	0.706712	0.0263654	0.975705	0.439351	4.97157	1.24431	19.8636	2.65304	1.1214	6.27663
OR4K17	19655927	14	14q11.2a	0.0332567	1.11146	0.522065	0.0162628	0.889518	0.370175	3.0388	1.09222	8.45459	2.43396	1.17818	5.0282
OR4N5	19682208	14	14q11.2a	0.0343037	1.16498	0.55043	0.0344302	0.769743	0.363945	3.20585	1.08995	9.42929	2.15921	1.05803	4.40648
OR11G2	19736084	14	14q11.2a	0.00896253	1.51349	0.579109	0.0217146	0.857772	0.373704	4.54255	1.46	14.1334	2.3579	1.1335	4.90489
OR11H6	19762307	14	14q11.2b	0.0390588	1.11118	0.538476	0.0406126	0.763365	0.372834	3.03794	1.05735	8.72849	2.14548	1.03315	4.45542
OR11H4	19781363	14	14q11.2b	0.0313848	1.20788	0.561239	0.0452413	0.7467	0.372902	3.34637	1.11388	10.0533	2.11003	1.01594	4.38236
RNASE6	20320082	14	14q11.2b	0.00754015	1.44352	0.540241	0.0418265	0.760977	0.3739	4.23559	1.4691	12.2117	2.14037	1.02853	4.45408
RNASE3	20429983	14	14q11.2c	0.0266248	1.37924	0.622128	0.0311527	0.813818	0.377621	3.97189	1.17336	13.4451	2.25651	1.07646	4.73015
RNASE2	20494074	14	14q11.2c	0.0137643	1.56903	0.63695	0.0311527	0.813818	0.377621	4.80201	1.37797	16.7342	2.25651	1.07646	4.73015
RNASE1	21269711	14	14q11.2b	0.0256161	1.33557	0.598378	0.0476851	0.743222	0.375334	3.80216	1.17674	12.2851	2.1027	1.0076	4.38801
CHD8	21853709	14	14q11.2c	0.0373574	1.17009	0.562048	0.0470752	0.771278	0.388431	3.22229	1.07088	9.69592	2.16253	1.01	4.63022
OXA1L	22310385	14	14q11.2e	0.00766613	1.58099	0.592923	0.0254911	0.818692	0.366489	4.85976	1.52023	15.5353	2.26753	1.10558	4.65067
MMP14	22386395	14	14q11.2f	0.0111595	0.952783	0.375457	0.0485239	0.721969	0.36597	2.59292	1.24221	5.41232	2.05848	1.00468	4.21762
CDH24	22586787	14	14q11.2f	0.036566	0.791311	0.378513	0.0356017	0.755331	0.359434	2.20629	1.05067	4.63296	2.12832	1.05216	4.30519
ACIN1	22597867	14	14q11.2f	0.00239173	1.7577	0.578818	0.0422451	0.726869	0.35787	5.79911	1.86492	18.0327	2.06859	1.02577	4.17158
PRMT5	23389896	14	14q11.2f	0.040914	0.965442	0.472237	0.0446701	0.732724	0.364948	2.62595	1.04066	6.62617	2.08074	1.01758	4.25469
SLC7A8	23612413	14	14q11.2f	0.000881759	1.9953	0.599952	0.043195	0.722984	0.357591	7.35442	2.26913	23.8362	2.06057	1.02235	4.15313
AKAP6	32371678	14	14q13.1a	0.000744062	2.1076	0.624881	0.0172124	0.902203	0.378737	8.22849	2.41775	28.0046	2.46503	1.17337	5.17856
CFL2	34252704	14	14q13.2a	0.0242751	1.22188	0.542394	0.0182557	0.803819	0.340545	3.39355	1.17209	9.8254	2.23406	1.14608	4.35483
EGLN3	34393467	14	14q13.1c	0.00328575	1.84022	0.625999	0.0148168	0.815944	0.334839	6.29794	1.84645	21.4812	2.26131	1.17311	4.35894
SRP54	34568048	14	14q13.2a	0.0305147	1.05274	0.486626	0.0125315	0.858289	0.343754	2.86549	1.10401	7.43743	2.35912	1.20265	4.62764
KIAA0391	34812848	14	14q13.2a	0.0162991	1.29826	0.540459	0.0142588	0.836444	0.341311	3.66293	1.26993	10.5652	2.30815	1.18231	4.50602
NFKBIA	34940976	14	14q13.2b	0.02172	1.26018	0.549043	0.0130526	0.83876	0.337892	3.52605	1.20208	10.3429	2.3135	1.19302	4.48631
INSM2	35075924	14	14q13.2b	0.0116285	1.38625	0.549397	0.0155568	0.812187	0.335732	3.99983	1.36265	11.7408	2.25283	1.16667	4.3502
SNX6	35099197	14	14q13.2a	0.0144697	1.31816	0.53904	0.0274044	0.859069	0.389475	3.73655	1.29906	10.7476	2.36096	1.10043	5.06544
BAZ1A	35222191	14	14q13.2a	0.0356771	1.06961	0.509195	0.00813099	0.950965	0.359318	2.91424	1.07421	7.90607	2.58821	1.2798	5.23427
BRMS1L	35410458	14	14q13.2b	0.00452986	1.7379	0.612218	0.00688056	0.934408	0.345748	5.68539	1.7125	18.8752	2.54571	1.29271	5.0132
MBIP	35837890	14	14q13.3a	0.00623644	1.70604	0.62376	0.0124731	0.858339	0.343546	5.50708	1.62169	18.7015	2.35924	1.2032	4.62599
PAX9	36215494	14	14q13.3a	0.0131817	1.4424	0.581891	0.00266562	1.09825	0.36561	4.23085	1.35242	13.2356	2.99891	1.4647	6.14011
NKX2-1	36985874	14	14q13.3a	0.0190539	1.36768	0.583361	0.0173992	0.829489	0.348794	3.92621	1.25143	12.318	2.29215	1.15703	4.5409
NKX2-8	37049233	14	14q13.3a	0.0083934	1.599	0.606643	0.0106334	0.895496	0.350553	4.9481	1.50679	16.2489	2.44855	1.23172	4.8675
MIPOL1	37089722	14	14q13.3b-q21.1a	0.00749415	1.36222	0.509421	0.019365	0.87251	0.373118	3.90484	1.43872	10.5982	2.39291	1.15165	4.97199
SLC25A21	37149903	14	14q13.3a-q13.3b	0.00207537	1.79322	0.58236	0.0118477	0.938039	0.372733	6.00877	1.91898	18.8149	2.55497	1.23058	5.30472
SSTR1	37751610	14	14q21.1a	0.00279396	1.69254	0.566153	0.00475108	1.02007	0.361285	5.43325	1.79119	16.4808	2.77339	1.36609	5.63044
FOXA1	38059458	14	14q21.1a	0.00394752	1.61078	0.558849	0.0298305	0.728327	0.335274	5.00673	1.67438	14.9712	2.07161	1.07379	3.99668
PNN	38720712	14	14q21.1b	0.00665586	1.47583	0.543866	0.00215735	1.15445	0.376327	4.37466	1.50659	12.7026	3.17227	1.51717	6.63295
CLEC14A	38723525	14	14q21.1a	0.00149827	1.96297	0.618256	0.00732667	0.94511	0.35244	7.12047	2.11953	23.921	2.5731	1.28959	5.13404
MIA2	38791851	14	14q21.1b	0.00620898	1.50518	0.55003	0.0018789	1.16059	0.373333	4.50496	1.53283	13.2399	3.19183	1.53551	6.63478
CTAGE5	38805341	14	14q21.1b	0.0233641	1.29705	0.572035	0.00208847	1.1986	0.389491	3.65848	1.19227	11.2261	3.31548	1.54527	7.11357
FBXO33	38936921	14	14q21.1b	0.00505328	1.55385	0.554231	0.00518311	1.07211	0.383522	4.72966	1.59609	14.0153	2.92153	1.37769	6.19541
SEC23A	39508288	14	14q21.1b	0.00189764	1.92847	0.620924	0.00504415	1.06319	0.379142	6.87896	2.03696	23.2308	2.89559	1.37723	6.08793
TRAPPC6B	39617066	14	14q21.1b	0.0265289	1.2212	0.55049	0.00395823	1.08189	0.375465	3.39124	1.15285	9.97575	2.95026	1.41337	6.15831
LRFN5	41437910	14	14q21.2a	0.00907392	1.40562	0.538704	0.0148665	1.01028	0.414793	4.07804	1.41872	11.7221	2.74636	1.21809	6.19207
FAM179B	44613239	14	14q21.3b	0.00323362	1.60025	0.543451	0.0165686	0.932911	0.389339	4.95428	1.7076	14.3739	2.5419	1.18508	5.45218
PRPF39	44654154	14	14q21.3b	0.0168138	1.2612	0.527531	0.0197093	0.899659	0.385816	3.52964	1.25513	9.92599	2.45876	1.15426	5.23757
FKBP3	44656989	14	14q21.3b	0.0331888	0.908833	0.426724	0.0418379	0.773872	0.380257	2.48142	1.07514	5.72711	2.16814	1.02898	4.56845
FANCM	44739390	14	14q21.3b	0.0194179	1.17729	0.503672	0.0239147	0.872118	0.38615	3.24556	1.20936	8.71013	2.39197	1.12217	5.09863
KLHL28	45398316	14	14q21.3a-q21.3b	0.0102278	1.37851	0.536798	0.0140447	0.96021	0.390946	3.969	1.38596	11.3661	2.61224	1.21404	5.62074
KLHDC1	49262218	14	14q22.1a	0.0327804	0.992366	0.46486	0.00359601	1.11525	0.383039	2.69761	1.08463	6.70928	3.05033	1.43979	6.46245
L2HGDH	49783034	14	14q22.1b	0.0227248	1.11696	0.490318	0.0274798	0.802947	0.364209	3.05555	1.16875	7.98834	2.23211	1.09319	4.5576
RPS29	50052747	14	14q22.1a	0.0125069	1.42986	0.572513	0.00511209	1.06319	0.379727	4.1781	1.36033	12.8325	2.8956	1.37565	6.09493
RPL36AL	50085787	14	14q22.1a	0.00302077	1.04515	0.352424	0.00544065	1.07149	0.385467	2.84384	1.42533	5.67406	2.91972	1.37159	6.21522
POLE2	50117090	14	14q22.1a	0.0297115	1.05321	0.484476	0.0045376	1.08159	0.38109	2.86684	1.1092	7.40966	2.94937	1.39746	6.22472
SOS2	50585311	14	14q22.1b	0.0132308	1.19464	0.482197	0.0215228	0.870193	0.378561	3.30237	1.28343	8.49728	2.38737	1.1368	5.01369
TMX1	50792307	14	14q22.1c	0.0279492	1.14459	0.52074	0.0476635	0.709018	0.358025	3.14114	1.13194	8.71665	2.03199	1.00731	4.09902
SAV1	51100915	14	14q22.1b	0.0176209	1.14138	0.480886	0.0367873	0.743619	0.35612	3.13108	1.21999	8.03585	2.10353	1.04668	4.22751
GNG2	51505271	14	14q22.1d	0.0247572	1.23551	0.550299	0.0324191	0.77639	0.362934	3.44015	1.16991	10.1158	2.17361	1.0672	4.42708
DDHD1	52582947	14	14q22.2a	0.0193414	1.44491	0.617779	0.0231906	0.864051	0.380592	4.24149	1.26373	14.2358	2.37275	1.12535	5.00287
MUDENG	56825718	14	14q23.1a	0.0419675	1.20145	0.590729	0.0205814	0.913582	0.394538	3.32493	1.04459	10.5833	2.49324	1.15061	5.40258
OTX2	57267659	14	14q23.1a	0.0169383	1.48798	0.623097	0.0292617	0.854114	0.391806	4.42815	1.30567	15.0181	2.34929	1.09	5.06347
EXOC5	57670768	14	14q23.1a	0.0171759	1.47226	0.617839	0.0205814	0.913582	0.394538	4.35909	1.29861	14.6323	2.49324	1.15061	5.40258
GPR135	59930526	14	14q23.1b	0.0383093	1.21702	0.5875	0.034341	0.799386	0.377774	3.37712	1.06772	10.6816	2.22418	1.06072	4.66377
SIX6	60047991	14	14q23.1c	0.0177254	1.48399	0.625814	0.0349526	0.822666	0.390091	4.41053	1.29356	15.0381	2.27656	1.05981	4.89026
RTN1	60212581	14	14q23.1b-q23.1c	0.0321566	1.25899	0.587638	0.0233428	0.892575	0.39359	3.52187	1.11318	11.1424	2.44141	1.12878	5.28045
ARHGAP11A	30718773	15	15q13.3c	0.0281081	1.12692	0.51322	0.0175565	0.893232	0.376123	3.08612	1.12863	8.43869	2.44301	1.16886	5.10609
GJD2	35044762	15	15q14a	0.0185225	1.57867	0.670346	0.0125601	0.930346	0.372734	4.84849	1.30316	18.0392	2.53539	1.22114	5.26407
AQR	35148601	15	15q14a-q14b	0.0256118	1.44841	0.648917	0.0108832	0.952209	0.373939	4.25636	1.19308	15.1847	2.59143	1.24519	5.39315
SLC12A1	46378732	15	15q21.1c-q21.1d	0.0353449	1.39352	0.662199	0.000828495	1.36724	0.408974	4.02901	1.10033	14.7528	3.92451	1.76059	8.74805
