# Supplementary material for: Integrated landscape of copy number variation and RNA expression associated with nodal metastasis in invasive ductal breast carcinoma
Source: Oncotarget. 2018 Dec 7;9(96):36836–48. doi: 10.18632/oncotarget.26386 (PMC6305147; doi:10.18632/oncotarget.26386)
Supplement: Supplementary file 4 [file oncotarget-09-36836-s004.xlsx]

## Sheet: Supplementary table 5
	METABRIC									TCGA									Annotation
GENE	p_value.BRIC	fdr.BRIC	gain_sample_prop.BRIC	normal_sample_prop.BRIC	loss_sample_prop.BRIC	gain_exp_mean.BRIC	normal_exp_mean.BRIC	loss_exp_mean.BRIC	vs_rest_exp_diff.BRIC	p_value.TCGA	fdr.TCGA	gain_sample_prop.TCGA	normal_sample_prop.TCGA	loss_sample_prop.TCGA	gain_exp_mean.TCGA	normal_exp_mean.TCGA	loss_exp_mean.TCGA	vs_rest_exp_diff.TCGA	NM status	Chromosome	Probe_Coordinates	Cytoband
CRELD1	0.00616973	0.0428757	0.0443864	0.903394	0.0522193	8.5604	8.0292	7.71879	-0.335279	0.00107697	0.00214643	0.0364146	0.910364	0.0504202	7.78446	7.30582	6.93467	-0.389562	Nmpositive_loss	3	9951020-9951069	3p25.3c
UGT2B11	0.0144387	0.096583	0.0128535	0.922879	0.0642674	7.55956	7.47784	6.85749	-0.621464	3.69072e-05	0.000141444	0.0341297	0.901024	0.0614334	1.60506	3.163	1.29047	-1.81567	Nmnegative_loss	4	70108721-70108770	4q13.2c
