# Supplementary material for: Integrated landscape of copy number variation and RNA expression associated with nodal metastasis in invasive ductal breast carcinoma
Source: Oncotarget. 2018 Dec 7;9(96):36836–48. doi: 10.18632/oncotarget.26386 (PMC6305147; doi:10.18632/oncotarget.26386)
Supplement: Supplementary file 5 [file oncotarget-09-36836-s005.xlsx]

## Sheet: Supplementary table 6
	METABRIC									TCGA									Annotation
GENE	p_value.BRIC	fdr.BRIC	gain_sample_prop.BRIC	normal_sample_prop.BRIC	loss_sample_prop.BRIC	gain_exp_mean.BRIC	normal_exp_mean.BRIC	loss_exp_mean.BRIC	vs_rest_exp_diff.BRIC	p_value.TCGA	fdr.TCGA	gain_sample_prop.TCGA	normal_sample_prop.TCGA	loss_sample_prop.TCGA	gain_exp_mean.TCGA	normal_exp_mean.TCGA	loss_exp_mean.TCGA	vs_rest_exp_diff.TCGA	NM status	Chromosome	Probe_Coordinates	Cytoband
PSCA	0.0395318	0.0844839	0.0626632	0.921671	0.0156658	6.54117	5.95041	5.73557	0.594344	1.70117e-08	7.13075e-08	0.406162	0.557423	0.0364146	5.45328	4.35286	2.84182	1.19308	Nmpositive_gains	8	143760760-143760809	8q24.3e
PITPNC1	0.029215	0.0653009	0.0522193	0.937337	0.0104439	7.65354	7.20009	6.69588	0.458998	5.23167e-05	0.000127059	0.176471	0.731092	0.0252101	6.93136	6.47847	6.35289	0.457072	Nmpositive_gains	17	63113710-63113759	17q24.2b
RSPO2	0.0258498	0.0583367	0.0626632	0.929504	0.0078329	6.34637	6.26099	6.23736	0.0855782	0.00761177	0.0136099	0.448179	0.537815	0.00560224	0.908899	0.651781	0	0.263837	Nmpositive_gains	8	108981197-108981246	8q23.1c
ZFPM2	0.020042	0.0463943	0.0574413	0.934726	0.0078329	5.78917	5.94733	5.98516	-0.158475	0.0230056	0.0377926	0.428571	0.526611	0.00280112	5.51531	5.73792	4.29046	-0.214953	Nmpositive_gains	8	106884536-106884585	8q23.1a
MRGPRD	0.0171586	0.040604	0.0652742	0.921671	0.0130548	5.51593	5.44651	5.43633	0.069557	0.00687995	0.0123839	0.162465	0.789916	0.0448179	0.56137	0.184729	0.155307	0.378221	Nmpositive_gains	11	68747755-68747804	11q13.2c
SRMS	0.0124742	0.0302539	0.0678851	0.91906	0.0130548	5.82699	5.61532	5.58936	0.212033	0.000239931	0.000529491	0.190476	0.803922	0.00560224	4.81428	4.12365	0.89588	0.71297	Nmpositive_gains	20	62172553-62172602	20q13.33e
DGKE	0.00823968	0.0208941	0.0522193	0.942559	0.00522193	6.06128	5.76698	5.72874	0.294509	3.71732e-06	1.09281e-05	0.168067	0.781513	0.0392157	6.96676	6.30631	5.59051	0.69465	Nmpositive_gains	17	52295581-52295630	17q22c
FAM117A	0.00753156	0.0192236	0.0548303	0.932115	0.0130548	6.02127	5.84416	5.73376	0.178637	1.15552e-07	4.33253e-07	0.145658	0.792717	0.047619	7.15038	6.70448	6.19392	0.474835	Nmpositive_gains	17	45143090-45143139	17q21.33a
DLX4	0.00480157	0.0127569	0.0574413	0.939948	0.00261097	5.75573	5.64036	5.60273	0.11548	4.43966e-11	2.55135e-10	0.159664	0.792717	0.047619	4.80513	3.69082	2.96662	1.15535	Nmpositive_gains	17	45406585-45406634	17q21.33a
DLX3	0.00332901	0.00915672	0.0548303	0.94517	0	6.58605	6.13571	NA	0.450341	6.89312e-08	2.63981e-07	0.162465	0.789916	0.047619	5.96255	4.92339	4.43989	1.06665	Nmpositive_gains	17	48067495-48067544	17q21.33a
PPP1R9B	0.00172697	0.00513696	0.0574413	0.939948	0.00261097	5.83858	5.61062	5.64279	0.227878	3.53067e-21	1.13758e-19	0.179272	0.781513	0.0392157	8.99845	8.31341	7.60425	0.718918	Nmpositive_gains	17	48212954-48213003	17q21.33a
TEX14	0.00141711	0.00424769	0.0600522	0.926893	0.0130548	6.54178	5.58418	5.46319	0.959279	1.44136e-05	3.84443e-05	0.145658	0.778711	0.0364146	4.80239	3.57267	2.93076	1.25839	Nmpositive_gains	17	56658978-56659027	17q22d
ACY3	0.000406737	0.00130625	0.0522193	0.929504	0.0182768	5.44405	5.71316	5.51204	-0.265239	0.0181847	0.0304634	0.114846	0.812325	0.0252101	2.06111	2.7884	1.84863	-0.698909	Nmpositive_gains	11	67410164-67410194	11q13.2a
PDK2	0.000290143	0.000950075	0.0652742	0.929504	0.00522193	6.2754	5.94428	5.69027	0.332538	7.48241e-08	2.85869e-07	0.173669	0.778711	0.0392157	8.09447	7.52546	6.72684	0.607297	Nmpositive_gains	17	45543304-45543353	17q21.33a
SLC30A8	0.000260787	0.000861187	0.0678851	0.921671	0.0104439	6.51645	7.03166	7.01738	-0.515058	0.0229418	0.0377007	0.434174	0.521008	0.0112045	3.88804	4.63398	3.84724	-0.729377	Nmpositive_gains	8	118188726-118188775	8q24.11a
ITGA3	0.000123196	0.000423577	0.0574413	0.942559	0	8.77194	8.15146	NA	0.620478	6.80694e-10	3.35009e-09	0.162465	0.77591	0.0448179	8.87437	8.24695	7.60959	0.662229	Nmpositive_gains	17	45522680-45522729	17q21.33a
STXBP4	8.33465e-05	0.000294357	0.0626632	0.934726	0.00261097	6.54381	6.16454	6.29504	0.378905	3.32886e-14	3.07617e-13	0.140056	0.778711	0.047619	6.94261	6.04444	5.32499	0.939629	Nmpositive_gains	17	50595923-50595972	17q22b
ERN1	1.12728e-05	4.70639e-05	0.0600522	0.937337	0.00261097	7.92116	7.0824	6.44144	0.840541	0.000304427	0.000661256	0.207283	0.761905	0.0280112	6.40019	5.91043	5.56514	0.501998	Nmpositive_gains	17	59559987-59560036	17q23.3b
LRRC59	1.0187e-05	4.28366e-05	0.0652742	0.932115	0.00261097	7.10725	6.56394	6.86366	0.542475	1.36578e-21	4.92599e-20	0.176471	0.778711	0.0420168	10.2077	9.25191	8.71589	0.983194	Nmpositive_gains	17	48458971-48459020	17q21.33b
AKAP1	2.20106e-07	1.31951e-06	0.0600522	0.934726	0.00522193	8.8316	8.11932	7.85525	0.713749	4.21125e-09	1.88803e-08	0.159664	0.784314	0.0364146	8.95015	8.40426	7.93226	0.566838	Nmpositive_gains	17	52540349-52540373	17q22c
RSAD1	1.4481e-08	1.15947e-07	0.0626632	0.932115	0.00522193	7.97231	7.05097	6.6223	0.92373	1.31076e-16	1.86321e-15	0.170868	0.784314	0.0420168	8.1811	7.5633	6.9409	0.649453	Nmpositive_gains	17	45918033-45918082	17q21.33b
MRPS23	1.77381e-10	2.27866e-09	0.0548303	0.939948	0.00522193	10.0773	9.05543	8.51702	1.0248	9.16624e-16	1.09384e-14	0.154062	0.784314	0.0448179	8.47713	7.73796	7.25865	0.765077	Nmpositive_gains	17	55917159-55917208	17q22d
MRPL27	4.82426e-11	7.54972e-10	0.0626632	0.929504	0.0078329	10.8111	9.43219	9.82162	1.37568	2.44961e-24	1.57853e-22	0.179272	0.778711	0.0420168	8.49169	7.59305	7.00495	0.928744	Nmpositive_gains	17	45805239-45805288	17q21.33b
COIL	1.80085e-12	4.6782e-11	0.0574413	0.934726	0.0078329	10.3601	9.28453	8.97985	1.07812	7.22082e-16	8.7684e-15	0.162465	0.787115	0.0392157	8.07227	7.35955	6.86805	0.736055	Nmpositive_gains	17	55015688-55015737	17q22c
IL32	0.033723	0.080287	0.053985	0.938303	0.007712	6.94141	7.36485	7.87618	-0.42761	7.56e-06	2.98e-05	0.21843	0.754266	0.023891	7.51525	8.0932	8.20537	-0.58139	Nmnegative_gains	16	3058184-3058233	16p13.3d
CD300LF	0.033465	0.080154	0.051414	0.92545	0.023136	6.11031	6.35981	6.29439	-0.24791	0.001249	0.002932	0.12628	0.802048	0.03413	4.39457	4.8779	4.05454	-0.44972	Nmnegative_gains	17	70202077-70202126	17q25.1b
SARS2	0.028664	0.070358	0.051414	0.928021	0.020566	7.39643	7.08579	6.94527	0.313686	0.001905	0.00426	0.064846	0.897611	0.037543	7.25219	6.69054	6.46501	0.570711	Nmnegative_gains	19	44097828-44097877	19q13.2a
CYGB	0.024504	0.061545	0.051414	0.946015	0.002571	6.18568	6.59495	6.16542	-0.40811	0.034269	0.057254	0.12628	0.832765	0.030717	6.10821	6.36476	6.07848	-0.24637	Nmnegative_gains	17	74523559-74523608	17q25.1d
HEXDC	0.018534	0.0485	0.051414	0.930591	0.017995	6.40929	6.17506	6.00726	0.237414	3.64e-06	1.54e-05	0.129693	0.825939	0.044369	6.86788	6.36685	5.82869	0.528473	Nmnegative_gains	17	77993699-77993748	17q25.3g
BUD31	0.005605	0.017851	0.061697	0.910026	0.028278	11.0026	10.6975	10.471	0.31188	1.05e-05	3.97e-05	0.054608	0.894198	0.047782	8.53246	8.05195	7.66505	0.500135	Nmnegative_gains	7	98853074-98853123	7q22.1b
SIRT2	0.004797	0.015527	0.056555	0.933162	0.010283	6.62708	6.40315	6.26251	0.22546	0.00141	0.00326	0.064846	0.894198	0.037543	8.44528	7.82997	7.24111	0.639035	Nmnegative_gains	19	44061629-44061634	19q13.2a
RAD23A	0.001057	0.004132	0.064267	0.907455	0.028278	9.07852	8.57499	8.57747	0.503452	2.08e-06	9.4e-06	0.051195	0.918089	0.030717	9.55058	8.81752	8.5043	0.743207	Nmnegative_gains	19	12925269-12925318	19p13.13c
MSLN	0.001027	0.004026	0.059126	0.928021	0.012853	5.13172	5.49864	8.44985	-0.40724	0.047012	0.076145	0.215017	0.740614	0.044369	3.16798	3.69058	5.77245	-0.64027	Nmnegative_gains	16	758810-758859	16p13.3f
DUS1L	0.000177	0.00087	0.056555	0.940874	0.002571	6.97948	6.52498	5.97781	0.455998	8.79e-09	6.47e-08	0.122867	0.825939	0.047782	8.91916	8.34032	7.63896	0.617191	Nmnegative_gains	17	80016059-80016108	17q25.3g
DHCR7	0.000147	0.000742	0.051414	0.943445	0.005141	8.94469	7.85638	6.44654	1.09595	7.31e-08	4.52e-07	0.109215	0.832765	0.047782	9.19112	8.35112	7.59515	0.88103	Nmnegative_gains	11	70823473-70823522	11q13.4a
TBCD	9.48e-05	0.000507	0.051414	0.943445	0.005141	8.5183	7.97223	7.53765	0.548429	1.72e-05	6.23e-05	0.105802	0.819113	0.040956	8.97278	8.50207	8.01447	0.493922	Nmnegative_gains	17	78494084-78494133	17q25.3h
