# Supplementary material for: Integrated landscape of copy number variation and RNA expression associated with nodal metastasis in invasive ductal breast carcinoma
Source: Oncotarget. 2018 Dec 7;9(96):36836–48. doi: 10.18632/oncotarget.26386 (PMC6305147; doi:10.18632/oncotarget.26386)
Supplement: Supplementary file 6 [file oncotarget-09-36836-s006.xlsx]

## Sheet: Supplementary table 7
	METABRIC												TCGA												Annotation
GENE	gain_p_value.BRIC	gain_fdr.BRIC	loss_p_value.BRIC	loss_fdr.BRIC	gain_sample_prop.BRIC	normal_sample_prop.BRIC	loss_sample_prop.BRIC	gain_exp_mean.BRIC	normal_exp_mean.BRIC	loss_exp_mean.BRIC	gain_vs_rest_exp_diff.BRIC	loss_vs_exp_diff.BRIC	gain_p_value.TCGA	gain_fdr.TCGA	loss_p_value.TCGA	loss_fdr.TCGA	gain_sample_prop.TCGA	normal_sample_prop.TCGA	loss_sample_prop.TCGA	gain_exp_mean.TCGA	normal_exp_mean.TCGA	loss_exp_mean.TCGA	gain_vs_rest_exp_diff.TCGA	loss_vs_exp_diff.TCGA	NM status	Chromosome	Probe_Coordinates	Cytoband
NOP2	0.002598	0.007266	0.003874	0.030025	0.060052	0.861619	0.078329	8.87508	8.28101	8.01903	0.615894	-0.30069	4.82e-08	1.89e-07	3.13e-06	1.28e-05	0.053221	0.893557	0.053221	8.70341	7.7533	7.33618	0.973555	-0.47053	NMpositve_both	12	6666492-6666541	12p13.31d
NDUFC2	1.8e-06	8.82e-06	0.000674	0.007397	0.070496	0.874674	0.05483	8.0677	7.14596	7.02676	0.928774	-0.18795	6.79e-12	4.43e-11	4.03e-13	1.1e-11	0.117647	0.761905	0.117647	9.77535	8.63764	8.27303	1.18648	-0.51679	NMpositve_both	11	77457176-77457225	11q14.1a
CDC6	8.5e-07	4.55e-06	0.001157	0.011545	0.114883	0.796345	0.088773	5.98526	5.66257	5.593	0.329667	-0.11025	7.85e-12	5.05e-11	0.002497	0.004565	0.109244	0.778711	0.103641	8.61829	6.98216	6.79687	1.65789	-0.38658	NMpositve_both	17	35712764-35712813	17q21.2a
EIF4EBP1	1.82e-11	3.2e-10	8.75e-05	0.001373	0.104439	0.843342	0.052219	7.43616	6.27964	6.05542	1.16959	-0.35166	5.96e-17	8.97e-16	3.57e-06	1.44e-05	0.243697	0.630252	0.109244	8.47951	7.50744	7.16424	1.02277	-0.61427	NMpositve_both	8	37917526-37917575	8p12a
PROSC	2.42e-16	1.49e-14	8.22e-10	3.76e-08	0.117493	0.827676	0.05483	10.4532	8.93477	8.28512	1.55875	-0.8384	1.14e-28	1.67e-26	2.57e-27	3.94e-24	0.254902	0.635854	0.109244	9.03632	7.93108	7.32218	1.19451	-0.92518	NMpositve_both	8	37756037-37756086	8p12a
PSMD3	3.61e-17	2.48e-15	3.5e-06	8.36e-05	0.127937	0.814621	0.057441	7.8972	6.09197	5.99091	1.81188	-0.3461	1.39e-24	9.48e-23	9.12e-13	2.24e-11	0.173669	0.736695	0.089636	10.5162	8.98188	8.53253	1.58308	-0.74205	NMpositve_both	17	35407424-35407473	17q12c-q21.1a
STARD3	6.54e-25	1.09e-22	1.26e-09	5.33e-08	0.172324	0.770235	0.057441	7.83509	6.03369	5.84874	1.81424	-0.51429	8.99e-29	1.36e-26	1.53e-19	2.35e-17	0.19888	0.711485	0.081232	9.43931	7.68761	7.1955	1.80213	-0.87479	NMpositve_both	17	35073096-35073145	17q12c
LETM2	0.00791568	0.0238676	0.00535194	0.0441535	0.0951157	0.843188	0.0616967	5.90611	5.75611	5.67262	0.155693	-0.0986917	9.90247e-08	5.94869e-07	6.06201e-08	6.48372e-07	0.170648	0.672355	0.150171	5.46199	4.55571	3.87569	1.03043	-0.86348	NMnegative_both	8	38264976-38264981	8p12a
EMG1	4.73739e-06	3.70265e-05	0.00204517	0.0210908	0.0822622	0.856041	0.0616967	10.2001	9.44674	9.23852	0.767351	-0.27427	5.96483e-09	4.52966e-08	3.04385e-08	3.6891e-07	0.105802	0.843003	0.0511945	8.12209	7.37863	6.70628	0.781953	-0.755253	NMnegative_both	12	6955146-6955195	12p13.31d
BAG4	2.1472e-12	8.5029e-11	2.21003e-05	0.000420755	0.102828	0.845758	0.0514139	7.82127	6.80958	6.44481	1.03259	-0.47444	2.22684e-07	1.24699e-06	5.41934e-09	8.66905e-08	0.180887	0.665529	0.146758	7.04572	6.30539	5.86468	0.819954	-0.598929	NMnegative_both	8	38067922-38067971	8p12a
DDHD2	8.35436e-14	4.51135e-12	4.09299e-14	4.05206e-12	0.0951157	0.845758	0.059126	9.32298	7.81795	7.24553	1.54243	-0.724573	1.34711e-08	9.61665e-08	1.12443e-09	2.31029e-08	0.16041	0.665529	0.143345	8.66023	7.89579	7.40874	0.850747	-0.635516	NMnegative_both	8	38237340-38237389	8p12a
ERLIN2	2.02623e-16	1.60478e-14	2.60787e-08	7.48544e-07	0.102828	0.845758	0.0514139	9.75461	8.33948	7.6574	1.45422	-0.835478	2.20682e-10	2.29375e-09	1.10492e-15	1.25712e-13	0.170648	0.658703	0.163823	9.35702	8.45992	7.94598	0.999463	-0.698527	NMnegative_both	8	37714685-37714705	8p12a
